# Supplementary material for: ALKBH5 inhibitors as a potential treatment strategy in heart failure—inferences from gene expression profiling
Source: Front Cardiovasc Med. 2023 Jul 31;10:1194311. doi: 10.3389/fcvm.2023.1194311 (PMC10425272; doi:10.3389/fcvm.2023.1194311)
Supplement: Supplementary file 2 [file Table1.xlsx]

## Sheet: Sheet1
Supplementary Table S1: Comparison of the FPKM values and Fold Change of differentially expressed genes between the heart failures and normal hearts
Gene	Average FPKM Controls	Average FPKM Heart Failures	Fold Change	P.Value (FDR)
SERPINE1	4.83397	34.7436	7.18738	0.0280255
NPPB	142.787	577.38	4.04365	0.0403859
RNASE2	0.595792	2.39476	4.01946	0.0263808
CCL2	4.58319	17.6771	3.85694	0.0237206
RP11-17E13.2	0.264126	0.998389	3.77997	0.00787428
XIRP2	1.73252	6.0841	3.5117	0.0264327
POSTN	2.41723	7.65724	3.16778	0.0355874
THBS1	0.941293	2.96379	3.14864	0.0364049
CCL11	1.01598	3.15823	3.10855	0.0255141
FLNC-AS1	0.558884	1.68981	3.02354	0.0341791
PHLDA1	1.97219	5.80229	2.94205	0.0218045
CYP1B1	0.54416	1.45861	2.68048	0.0194912
RNU6-415P	0.66253	1.74197	2.62927	0.0298509
RP1-140K8.5	1.52435	3.85048	2.52599	0.0481167
SERPINE2	0.511796	1.26656	2.47473	0.0271825
FN1	11.3016	27.717	2.45249	0.0411476
CILP	3.12967	7.33399	2.34337	0.0321792
TNFRSF12A	16.3324	38.0703	2.33096	0.014182
EIF1AX	4.28471	9.7738	2.28109	0.0272526
TRIM55	1.86415	4.24638	2.27792	0.0236486
TRIL	0.839609	1.90608	2.27019	0.0273695
CCN1	18.4551	41.7516	2.26233	0.0294517
FHL1	34.4679	75.9012	2.20208	0.0175831
LYZ	1.74208	3.81255	2.18851	0.0301164
ATP13A3	1.18528	2.58693	2.18255	0.0218242
CALU	13.1259	28.3982	2.16353	0.0234618
ACTA1	1657.69	3573.33	2.15561	0.011971
DNAJA4	5.01184	10.7912	2.15315	0.0255799
APLNR	3.0558	6.52668	2.13583	0.0388279
COL3A1	10.7125	22.8271	2.13088	0.0461971
TNFRSF4	0.650479	1.36669	2.10105	0.0195319
LUM	11.2121	23.2491	2.07358	0.0431197
HSPB1	426.948	884.742	2.07225	0.0176136
ATP2B4	1.91136	3.92406	2.05302	0.011959
RP11-265E18.1	0.465148	0.952317	2.04734	0.0221872
CCDC136	0.616153	1.26111	2.04675	0.0199299
TRIB1	3.17734	6.47598	2.03818	0.0139012
SH3BGRL3	15.5233	31.5529	2.03261	0.0264099
MAP2K3	2.02779	4.10833	2.02601	0.0195305
RTN4	1.1204	2.26477	2.02139	0.021088
MYL12-AS1	0.842747	1.70172	2.01926	0.0248647
CSF3R	0.542017	1.08999	2.01099	0.0351808
SORT1	2.94382	5.90933	2.00737	0.0181347
NKX3-1	1.16261	2.32196	1.9972	0.029465
PMEPA1	0.754624	1.48375	1.96621	0.0164092
RP11-545D22.1	0.555805	1.08929	1.95985	0.0381261
PALM2AKAP2	0.668498	1.30811	1.95678	0.0256446
ITGA3	1.3671	2.63261	1.92568	0.0278539
KB-68A7.1	0.393983	0.758021	1.92399	0.0310945
HSP90AA1	16.8555	32.3824	1.92118	0.0315928
GNG12	0.519885	0.998071	1.91979	0.0151577
GADD45G	16.5671	31.7855	1.91859	0.0330774
DHCR24	1.24046	2.37515	1.91474	0.041115
ANKRD1	646.873	1236.86	1.91207	0.0162543
MARCKS	4.10896	7.8481	1.91	0.00638219
TUBA4A	5.43356	10.2946	1.89463	0.0242755
STARD4	0.832465	1.57712	1.89452	0.0126885
LINC00622	0.608812	1.15259	1.89318	0.0133634
TGFBI	1.34915	2.55007	1.89013	0.0101632
FSCN1	0.844487	1.58168	1.87295	0.0264348
ITGB1	6.39234	11.8551	1.85458	0.0223706
ETV1	0.604337	1.1185	1.85078	0.0134378
JDP2	0.549009	1.01317	1.84545	0.0328557
ARRDC4	2.2432	4.13557	1.8436	0.039061
WNT9A	0.62429	1.14571	1.83523	0.0459189
CFL2	81.5819	149.097	1.82758	0.0137336
RNASE6	2.84003	5.18817	1.8268	0.0338982
MYH9	7.26703	13.1876	1.81471	0.0242415
KCNK6	1.75597	3.18384	1.81315	0.0121818
FAM43B	0.8181	1.478	1.80663	0.0415212
CTSS	0.544458	0.975161	1.79107	0.0401533
CRYAB	213.643	382.471	1.79024	0.0210417
HSP90B1	6.85464	12.2613	1.78876	0.029516
CD52	0.820823	1.46483	1.78459	0.0461916
GEM	2.05604	3.66787	1.78395	0.0281902
CLIC1	4.49132	8.00549	1.78244	0.021413
ABHD5	0.997157	1.77274	1.7778	0.0348784
LOXL1	1.09491	1.94585	1.77719	0.0338352
C5AR1	0.377478	0.670262	1.77563	0.00619422
AVPR1A	0.6549	1.16265	1.77531	0.0321523
RPL22L1	1.51688	2.67868	1.76592	0.0258049
ABRA	4.57551	8.05612	1.7607	0.0385216
CXCL1	0.482171	0.84865	1.76006	0.0329103
RND3	0.488858	0.858034	1.75518	0.0121503
CNN1	18.1046	31.6752	1.74957	0.0450807
MANF	5.7325	9.96171	1.73776	0.0174715
SIRPA	0.861235	1.49584	1.73685	0.0122034
CSGALNACT2	0.454319	0.787122	1.73253	0.0122629
CSRP3	42.1724	72.9066	1.72877	0.0106505
UGP2	7.8062	13.4909	1.72823	0.0228587
METTL1	1.05856	1.82083	1.7201	0.0122618
MAP1B	1.15821	1.98986	1.71805	0.0213874
NMB	0.532576	0.914673	1.71745	0.0214359
LRRC59	1.79705	3.0861	1.71732	0.0213804
GBE1	0.596284	1.01877	1.70853	0.022826
ACSL4	0.654312	1.11626	1.70601	0.0249131
SDF2L1	5.80089	9.8867	1.70434	0.0273532
ST3GAL6	0.834273	1.42061	1.70281	0.0122911
ENAH	0.706118	1.19441	1.69151	0.0107362
C3AR1	0.545203	0.919244	1.68606	0.0369355
TRAFD1	1.40685	2.37034	1.68486	0.0301259
S100A10	7.02712	11.8299	1.68347	0.0306914
IGFBP2	2.58397	4.33708	1.67846	0.0392802
S100A9	6.61732	11.0973	1.677	0.0478739
AC069282.6	3.66771	6.13007	1.67136	0.0175502
DNAJB11	0.851466	1.42082	1.66867	0.0137568
IPO5	2.42633	4.03961	1.66491	0.0209933
HSPA13	1.92707	3.19975	1.66042	0.0142558
CCT2	6.96459	11.5211	1.65424	0.0238466
HSPH1	2.52983	4.18087	1.65263	0.00650121
CAVIN3	2.1969	3.62742	1.65115	0.0364198
MYC	1.35893	2.24058	1.64878	0.0364945
IRS2	1.57267	2.58844	1.64588	0.0355803
FJX1	0.748726	1.23179	1.64519	0.042517
SPCS3	9.19761	15.1	1.64173	0.0225555
AZIN1	1.21581	1.99354	1.63968	0.0076091
ARL4A	2.28096	3.73614	1.63797	0.0180733
ZPR1	1.63148	2.67118	1.63727	0.0159127
CDC37L1	2.58103	4.22298	1.63616	0.0239342
PTPN1	1.1616	1.90043	1.63604	0.0344732
FSTL3	22.7761	37.1114	1.6294	0.041988
MSMO1	0.734511	1.19681	1.62939	0.0284296
ANXA5	6.3767	10.3884	1.62911	0.0198423
ANXA2	3.24357	5.27674	1.62683	0.0278835
LPL	24.7581	40.2345	1.62511	0.0223375
NRAS	1.74232	2.83018	1.62437	0.0257008
BHLHE41	2.30348	3.74084	1.62399	0.0272493
TUBB6	4.03929	6.55247	1.62218	0.0392765
RP11-731J8.2	0.420681	0.680889	1.61854	0.042396
TBL1XR1	0.394863	0.638584	1.61723	0.0119653
HSPA5	90.1138	145.638	1.61616	0.0263725
LAPTM5	0.5053	0.815357	1.61361	0.0433808
PDPN	0.560204	0.903113	1.61212	0.0169372
MYPN	2.63047	4.23578	1.61028	0.0136722
TSC22D2	0.654812	1.05433	1.61012	0.00224223
TMEM263	2.22894	3.58381	1.60786	0.0110841
ANKDD1A	0.485479	0.779449	1.60553	0.0165816
MMD	0.458634	0.735628	1.60395	0.0133671
ODC1	6.29618	10.0911	1.60274	0.0120547
F2R	1.76997	2.83554	1.60203	0.0402739
RTN3	0.982598	1.56754	1.5953	0.00815624
GASK1B	2.43472	3.86983	1.58943	0.0213115
AIF1	2.79392	4.42881	1.58516	0.0388517
MSN	1.92516	3.0418	1.58003	0.0223666
PDIA4	1.51204	2.38547	1.57765	0.00834124
DUSP5	1.3427	2.11744	1.577	0.0385668
GLRX2	1.80946	2.85289	1.57666	0.0242011
HOXB2	0.502078	0.79156	1.57657	0.0301487
XIRP1	151.774	239.064	1.57514	0.0331319
XPO1	1.01302	1.59543	1.57493	0.0173436
CASP3	1.1677	1.838	1.57403	0.0222173
RP11-686D22.7	0.816044	1.28358	1.57293	0.035322
DGKD	1.01035	1.58625	1.56999	0.0351841
SYNPO2	2.47497	3.88231	1.56863	0.0331622
MDFIC	0.455924	0.714943	1.56812	0.0120546
SFR1	1.25229	1.96257	1.56719	0.0242586
PRRX1	1.12731	1.76587	1.56645	0.0260207
NANOS1	3.48738	5.46144	1.56606	0.049531
HBEGF	3.51549	5.50152	1.56494	0.029187
PICALM	1.38546	2.16298	1.5612	0.0221583
SERPINH1	7.14469	11.1472	1.56021	0.0337258
LSP1	0.534714	0.833273	1.55835	0.0420138
PEA15	44.6575	69.5375	1.55713	0.0229241
NEK7	2.28153	3.54792	1.55506	0.0251685
JPT2	1.75276	2.72507	1.55473	0.0121984
OSTC	1.49256	2.3205	1.55471	0.0130311
CALR	56.1241	87.0964	1.55185	0.0199177
MMP19	1.21039	1.87764	1.55127	0.0339869
GORAB	0.583689	0.904835	1.5502	0.0257912
XPO4	0.450748	0.698737	1.55017	0.0188148
MYL12A	143.83	222.908	1.5498	0.0273043
ALDH1B1	4.8828	7.56654	1.54963	0.0341936
ITGB2	0.439327	0.680783	1.5496	0.0420842
PLP2	10.2128	15.8165	1.54869	0.0411239
HES4	8.27636	12.8098	1.54776	0.0316173
KDELR3	0.602276	0.932046	1.54754	0.0287367
HIPK2	1.82076	2.81279	1.54484	0.0272069
OTUD1	11.7023	18.0567	1.54301	0.0458724
RCN1	0.583442	0.898301	1.53966	0.0215668
LLNLR-268E12.1	1.34794	2.07258	1.5376	0.0462046
RP11-253E3.3	1.5555	2.38954	1.53618	0.0477125
SPATA2L	0.529254	0.811848	1.53395	0.0259258
EIF5A2	0.380764	0.583698	1.53296	0.0198915
GABRA4	0.381648	0.58497	1.53275	0.0356066
FCER1G	1.70624	2.61489	1.53255	0.0351263
RGS16	0.54874	0.84091	1.53244	0.0416332
ACTG1	29.0101	44.4111	1.53088	0.0257515
AC093673.5	3.40711	5.19487	1.52472	0.0271762
SERP1	0.52215	0.795864	1.52421	0.0132799
CBFB	0.517527	0.788422	1.52344	0.0320567
CXCL16	0.836866	1.27148	1.51934	0.032161
RP11-613M10.6	2.77222	4.21101	1.519	0.023683
GOLT1B	1.81021	2.74924	1.51874	0.0213706
CLIC4	8.16792	12.3846	1.51625	0.0349871
TMED5	2.45829	3.72343	1.51464	0.0281817
SKIL	0.54326	0.822651	1.51429	0.0342895
PDLIM3	3.4675	5.2493	1.51386	0.0376438
NIFK	0.908321	1.37471	1.51346	0.019836
SLC30A1	3.44069	5.20303	1.51221	0.0223205
TXNRD1	1.62097	2.45	1.51144	0.0414881
PPP1R14B	9.26428	13.9996	1.51114	0.0304277
UGCG	0.658228	0.994287	1.51055	0.0308667
LLPH	1.25977	1.89897	1.5074	0.0319727
DUSP6	3.89006	5.86156	1.50681	0.0251499
SLC20A1	1.39908	2.10628	1.50548	0.0148214
GADD45A	16.9983	25.5885	1.50536	0.029381
UGDH	0.434795	0.651327	1.49801	0.0221738
ERO1A	0.444444	0.665482	1.49734	0.0194838
SEPTIN11	0.514653	0.769105	1.49442	0.0212523
SSR3	16.9452	25.3117	1.49374	0.0355968
MYDGF	0.99119	1.47929	1.49244	0.0322133
HSPA8	172.83	257.804	1.49166	0.0195659
TPM4	4.41194	6.5761	1.49052	0.0274529
YWHAZ	6.03245	8.99053	1.49036	0.0180394
RPL3	54.5371	81.2217	1.48929	0.0261092
TCTN3	0.536326	0.798681	1.48917	0.0136409
CLEC10A	0.622274	0.926157	1.48834	0.0291978
DNAJA1	6.46552	9.62186	1.48818	0.0107003
TBC1D23	0.599716	0.892104	1.48754	0.0328938
GATM	0.700971	1.0421	1.48666	0.0392725
SEC11C	0.769335	1.142	1.48441	0.0161959
HMGN1	7.83437	11.6269	1.48408	0.00715308
RP3-406P24.5	0.385289	0.571658	1.48371	0.0381118
CYP2J2	4.92853	7.31049	1.4833	0.0272611
MS4A6A	1.84487	2.736	1.48303	0.0452019
NRBF2	0.454139	0.673149	1.48225	0.011919
SLC27A3	0.791666	1.17275	1.48137	0.0217831
TSPAN13	0.883072	1.30693	1.47999	0.0320086
ACTR3	1.64577	2.4276	1.47505	0.0197867
TNPO1	0.805149	1.18643	1.47355	0.0145343
OTUD6B	0.892735	1.314	1.47188	0.024705
WBP1LP2	0.494288	0.727407	1.47163	0.029761
P4HA2	0.618013	0.906913	1.46747	0.00975027
ERGIC2	0.89755	1.31688	1.46719	0.0189852
AP001350.4	0.426712	0.625503	1.46587	0.048852
ATP6AP2	2.00138	2.93301	1.46549	0.0122887
SLC38A2	15.27	22.3636	1.46455	0.0380814
PDIA6	2.03072	2.96954	1.46231	0.0181881
FOXS1	2.15599	3.14998	1.46104	0.0493923
PI4K2A	0.628583	0.91714	1.45906	0.0238392
MARCHF5	0.769027	1.12187	1.45882	0.0272017
FEM1C	3.35308	4.89021	1.45842	0.0327612
TRAM1	2.25007	3.27844	1.45704	0.0238409
RAP1B	0.566585	0.825222	1.45648	0.0194413
KPNA3	1.03135	1.50214	1.45648	0.0166053
SLK	1.48741	2.16147	1.45318	0.0193713
PLIN3	0.984659	1.43066	1.45295	0.0420941
CORO1A	1.42054	2.06338	1.45253	0.0416312
DYNLL1	1.91813	2.78466	1.45176	0.0181535
CDV3	11.0669	16.0647	1.4516	0.0234853
STK38L	1.17378	1.70191	1.44995	0.0451845
ZDHHC9	0.601803	0.871958	1.44891	0.0330489
SUCO	0.419282	0.606817	1.44728	0.0266444
YWHAH	4.50423	6.51729	1.44693	0.0236805
CAV1	9.46329	13.6858	1.4462	0.0209929
WEE1	3.29141	4.75484	1.44462	0.0237079
BMI1	1.81565	2.62193	1.44407	0.0262928
PDIA3	5.887	8.49677	1.44331	0.0213312
POLR1E	0.777162	1.12147	1.44303	0.0113963
NCAM1	2.11467	3.05141	1.44297	0.0312964
MAP1A	5.03452	7.2643	1.4429	0.0417267
NXT1	0.824389	1.18783	1.44086	0.0232425
CORO1C	0.852783	1.22831	1.44035	0.0296236
CCDC85B	31.6934	45.6251	1.43958	0.0423186
NF2	0.677094	0.974485	1.43922	0.0365795
MZT1	0.526195	0.757232	1.43907	0.017187
LINC00641	2.07535	2.98543	1.43852	0.0258599
ZXDB	1.80097	2.58986	1.43803	0.0106562
ARPC5	3.59533	5.16588	1.43683	0.0214548
EEF1A1	29.6257	42.5537	1.43638	0.0272287
SDC2	0.488868	0.702191	1.43636	0.0193227
ARL5B	0.68954	0.989918	1.43562	0.0286886
RPN2	2.09182	2.99893	1.43364	0.0204265
KIF1B	0.934887	1.3369	1.43001	0.0260617
XPR1	0.639683	0.91395	1.42875	0.0295888
FEM1B	4.59296	6.55816	1.42787	0.0312968
PROSER3	0.646923	0.92276	1.42638	0.026495
STRN	0.699237	0.997129	1.42602	0.0258543
CCT5	6.26532	8.93127	1.42551	0.0176831
POGLUT1	0.613845	0.874896	1.42527	0.0305762
CAP1	2.79295	3.97881	1.42459	0.0238363
CPD	0.510859	0.727072	1.42323	0.0361736
KIFAP3	0.517872	0.736582	1.42233	0.0307238
MAFB	4.20693	5.98199	1.42194	0.0388055
YIPF5	2.15255	3.05993	1.42154	0.0211097
MPRIP	1.68494	2.39388	1.42075	0.0263285
PYCARD	0.49695	0.705831	1.42033	0.0379213
SEMA3C	0.448162	0.635983	1.41909	0.0388152
ARHGAP5-AS1	3.60859	5.11884	1.41851	0.0464904
NUP188	0.805527	1.14182	1.41749	0.0222397
NUS1	0.683718	0.96892	1.41713	0.018168
AGTRAP	0.967099	1.36892	1.41549	0.0165783
UHMK1	1.52563	2.15917	1.41526	0.0339589
S100A16	6.52399	9.22019	1.41327	0.0381055
RAP2B	1.00045	1.41186	1.41122	0.01929
FXYD5	0.938928	1.32404	1.41016	0.0360169
F3	5.96703	8.41142	1.40965	0.0456446
PAK1IP1	0.82636	1.1647	1.40943	0.0223676
CD164	10.0725	14.1898	1.40877	0.029001
PPIA	5.63904	7.94158	1.40832	0.0200919
MAP4K4	1.12947	1.59057	1.40825	0.0449653
SLAIN2	1.15494	1.62558	1.40751	0.0121129
EDEM2	0.585043	0.823095	1.4069	0.0305853
HYOU1	6.04784	8.50195	1.40578	0.0271929
TCEAL7	1.24025	1.74221	1.40473	0.0341672
BAG3	8.08017	11.3467	1.40426	0.0122471
SRPRB	0.589399	0.825416	1.40044	0.00871092
MIR503HG	0.652356	0.913185	1.39983	0.0471745
ARRDC3	1.22594	1.71592	1.39968	0.0330006
PHLDB2	0.744474	1.04199	1.39963	0.0197661
TMED2	8.36546	11.7037	1.39905	0.0179668
SNAI2	2.53595	3.54656	1.39851	0.0392808
MAGT1	1.45326	2.03195	1.39819	0.0216729
NAMPT	4.91182	6.86464	1.39758	0.0343717
CMTM6	0.523083	0.730977	1.39744	0.036827
LRRFIP1	1.32726	1.85264	1.39584	0.0214404
SOX4	1.59184	2.22175	1.39571	0.0376296
CAPZA1	1.04918	1.4637	1.39508	0.0322969
LRRC3	0.807123	1.12588	1.39493	0.0328775
ARF4	3.27824	4.56779	1.39337	0.0209076
YWHAQ	4.68795	6.53104	1.39316	0.0222946
RRAGC	0.75753	1.05502	1.39271	0.0271645
NR2C2AP	1.85839	2.58602	1.39153	0.0194731
AKIRIN2	1.48027	2.05905	1.39099	0.00216658
ASCC2	1.21486	1.68907	1.39035	0.023679
PLS3	0.952101	1.32346	1.39004	0.0310141
BCCIP	1.24421	1.72905	1.38968	0.0283938
CD63	89.7974	124.779	1.38956	0.0197173
STRIP2	0.791937	1.09966	1.38857	0.0374643
STK38	1.04959	1.45636	1.38756	0.0137364
CAV2	0.957353	1.32649	1.38558	0.0232196
UFM1	3.97286	5.49412	1.38292	0.0262826
WSB2	3.13298	4.32951	1.38191	0.0112173
EMP3	2.42613	3.35199	1.38162	0.0362406
ACTN1	1.72184	2.37884	1.38157	0.0348266
SOCS2	1.53434	2.11916	1.38115	0.0327747
ANXA1	3.1788	4.39003	1.38103	0.0417737
EDNRA	0.563469	0.778157	1.38101	0.0381532
FAM3C	1.23381	1.70255	1.37991	0.0079028
RPF2	0.637945	0.879293	1.37832	0.0263021
SMIM13	0.471182	0.649216	1.37785	0.0226901
CSE1L	1.19298	1.64359	1.37772	0.0203788
TIPARP	1.3262	1.82603	1.37689	0.0482036
MMGT1	2.7814	3.82646	1.37573	0.0212645
BAG2	1.90946	2.62599	1.37525	0.0304817
COPS8	7.39519	10.1644	1.37446	0.0374446
KIF3B	0.51961	0.713603	1.37334	0.0319676
GMFB	2.31772	3.18261	1.37316	0.0392593
SLC25A5	38.3694	52.6818	1.37302	0.0114602
LYAR	0.799755	1.09719	1.37191	0.0267637
BVES	3.33197	4.57037	1.37167	0.0358049
PPIB	5.12518	7.02915	1.37149	0.0298118
RP5-1061H20.4	0.647042	0.886261	1.36971	0.0262449
CANX	10.5288	14.4117	1.36879	0.0146032
TMEM43	2.01342	2.75564	1.36863	0.0365286
JAGN1	5.72335	7.83134	1.36832	0.0294705
PXDC1	1.26538	1.73043	1.36751	0.0368241
CKAP4	1.24709	1.70526	1.36739	0.0103904
BRIX1	1.05382	1.4407	1.36711	0.0272058
LPGAT1	0.556322	0.760351	1.36674	0.0280047
CYSTM1	0.491655	0.671738	1.36628	0.0214039
COMMD8	1.3416	1.83263	1.366	0.0249379
NRP1	1.276	1.74288	1.36589	0.00863518
PACS1	0.625309	0.853958	1.36566	0.0296866
GAR1	1.04224	1.423	1.36533	0.0155946
ACTB	18.6148	25.4102	1.36505	0.0387967
NIPA2	0.757243	1.03231	1.36325	0.0289769
ITGB5	1.01038	1.37651	1.36237	0.0296571
RAN	24.2833	33.0482	1.36095	0.021408
ARHGDIB	2.55738	3.48041	1.36093	0.0259598
MAFK	13.2216	17.9811	1.35998	0.0467988
TMEM33	1.03683	1.41003	1.35995	0.0173359
VIM	22.9562	31.2177	1.35988	0.0424219
BAMBI	3.71565	5.05242	1.35977	0.0401723
RALA	0.478705	0.650636	1.35916	0.019807
DPP3	0.558534	0.75896	1.35884	0.0365496
FAT1	0.527514	0.716764	1.35876	0.00771688
KLF6	11.9722	16.2533	1.35759	0.0271463
PRRC1	0.74777	1.0151	1.3575	0.024763
TMEM30A	3.40409	4.61854	1.35677	0.025655
SYT11	1.36369	1.84945	1.35621	0.0108618
CKS2	0.505755	0.685521	1.35544	0.0326968
NKILA	0.442589	0.599566	1.35468	0.0473326
RPLP0	108.215	146.564	1.35438	0.0352052
INSIG1	1.26106	1.70735	1.35391	0.0351923
HNRNPR	2.7691	3.74794	1.35349	0.0352615
TNFAIP3	0.732755	0.991752	1.35346	0.0421083
AP000648.5	0.741717	1.00387	1.35343	0.0481171
SPRY1	6.32363	8.55539	1.35292	0.0449902
NUCB2	0.535937	0.724591	1.35201	0.0263156
PFKP	4.35219	5.88302	1.35174	0.0491989
KNSTRN	0.815539	1.09943	1.34811	0.0289403
CLIP1	1.03034	1.38866	1.34777	0.0448216
TP53RK	1.78635	2.40728	1.3476	0.0159323
TWF1	1.3851	1.86638	1.34747	0.0388274
NUDT21	0.882927	1.18953	1.34726	0.0412695
RBM8A	2.33125	3.13939	1.34665	0.0417898
SPOP	0.751923	1.01232	1.34631	0.0200539
DNAJC3	0.480232	0.646269	1.34574	0.0246968
ZNF467	0.614333	0.826612	1.34554	0.046319
SLC39A6	1.25267	1.68475	1.34493	0.034367
CLPTM1L	1.40336	1.88673	1.34444	0.0263794
B3GNT2	0.833559	1.12048	1.34421	0.0306133
PFN1	33.3163	44.7581	1.34343	0.0306384
PANK3	1.34299	1.8035	1.3429	0.0355029
HSPA4	2.78311	3.73499	1.34202	0.0142991
GJC1	1.37729	1.84754	1.34144	0.0234361
CTD-3157E16.2	5.70238	7.64829	1.34124	0.0379368
TMED9	15.7089	21.0599	1.34063	0.0263876
RNF149	1.10734	1.48315	1.33939	0.0258382
CISH	3.42964	4.59135	1.33873	0.0464868
CDK2AP2	25.5187	34.1545	1.33841	0.0393283
YAF2	0.789346	1.05606	1.33789	0.0242222
GFPT1	0.959747	1.28395	1.3378	0.0256115
FICD	0.515064	0.688953	1.33761	0.0232843
CHST3	1.49505	1.99958	1.33747	0.0290179
SLC9A1	0.546465	0.73085	1.33741	0.0461991
PTGFRN	1.95525	2.61448	1.33716	0.0238114
SNRPD1	0.94274	1.25925	1.33573	0.0255907
PCNX4	0.737996	0.985445	1.3353	0.025819
FUCA2	0.453269	0.605241	1.33528	0.0307482
PURB	4.68166	6.24869	1.33472	0.0260806
PGRMC1	3.31007	4.41689	1.33438	0.0119595
CBX1	1.71959	2.29411	1.3341	0.0122018
POGLUT3	1.00306	1.33815	1.33406	0.0379639
SMIM15	3.63738	4.85063	1.33355	0.0298296
PIGA	0.510315	0.680451	1.33339	0.0487428
NAA50	3.42621	4.56801	1.33326	0.0274825
PPT1	1.9946	2.65877	1.33298	0.0219815
STAM	0.552886	0.736765	1.33258	0.0292613
C4orf46	1.42984	1.90529	1.33252	0.0369218
RBBP9	0.893986	1.19112	1.33237	0.029143
TAF1D	0.732837	0.974925	1.33034	0.0458658
GNL3	3.16833	4.21428	1.33012	0.0338467
SMS	1.04694	1.39233	1.3299	0.0161278
HSPB8	13.5091	17.9646	1.32982	0.0341128
RAD23B	3.82175	5.08121	1.32955	0.004671
RAP2A	1.06845	1.42032	1.32932	0.0379441
DDX21	2.22413	2.95547	1.32882	0.0497401
FAM177A1	1.33229	1.76958	1.32823	0.0213983
SEL1L	1.58011	2.0984	1.328	0.0420932
TRMT6	1.0784	1.43114	1.32709	0.026041
MYL12B	10.9676	14.5548	1.32707	0.0274945
RP11-447D11.3	0.494328	0.655329	1.3257	0.0387987
POLR1F	1.27324	1.68789	1.32567	0.0340864
GAB3	0.651468	0.863504	1.32548	0.0331801
CACYBP	3.52882	4.67224	1.32402	0.0193547
CNN3	2.79907	3.706	1.32401	0.021394
NAA15	0.459724	0.608606	1.32385	0.0354988
SMPD2	1.02499	1.35638	1.32331	0.0296229
C11orf24	2.82466	3.73681	1.32292	0.0338965
DERL2	1.36273	1.80255	1.32275	0.0255801
GLRX3	1.45993	1.93049	1.32232	0.0195857
VASP	2.30658	3.0486	1.3217	0.0405286
C9orf40	0.492155	0.650293	1.32132	0.0395987
EFHD2	1.07189	1.4162	1.32122	0.0202328
ELOVL5	0.676228	0.893132	1.32075	0.0290761
MIR1915HG	0.667609	0.881717	1.32071	0.0419975
SOCS6	0.837469	1.10548	1.32002	0.0416768
FADS3	5.82889	7.69277	1.31977	0.0272006
POLR3D	2.27654	3.00444	1.31974	0.0224723
BRMS1	1.7308	2.28384	1.31953	0.0333555
MED19	0.76057	1.00259	1.31821	0.0119184
EIF3I	4.80509	6.33391	1.31817	0.0259487
SDC3	1.45517	1.91808	1.31812	0.0310247
RGS19	0.681591	0.898142	1.31771	0.0393017
LIG4	2.3138	3.04761	1.31714	0.0417052
RPS2	141.147	185.883	1.31695	0.0486233
EDEM3	0.511435	0.67326	1.31641	0.0385459
ROCK1	0.470697	0.619449	1.31603	0.0263093
GPX7	1.07219	1.4109	1.3159	0.0398154
PPP2CB	3.44942	4.53649	1.31515	0.0261004
CHORDC1	1.6057	2.11016	1.31417	0.036771
UBE2Q2	0.84535	1.11085	1.31407	0.0333304
RPSA	45.9881	60.4272	1.31397	0.0341064
CCT6A	11.9278	15.6673	1.31351	0.0214622
KCTD17	1.15618	1.51844	1.31333	0.0409935
NEU1	2.18192	2.86487	1.31301	0.0296786
TMX1	0.937722	1.23121	1.31298	0.0479802
PLEKHF2	0.650434	0.853523	1.31224	0.0304794
ARRB2	2.56845	3.36662	1.31076	0.0300918
SEC61A1	1.38242	1.81115	1.31012	0.0350628
PCOLCE2	1.04571	1.36964	1.30977	0.0495739
SERBP1	9.29136	12.1592	1.30866	0.00636339
YRDC	1.38545	1.81296	1.30858	0.0472526
YWHAB	8.8353	11.5608	1.30847	0.0211233
LMAN1	3.87156	5.06446	1.30812	0.0412438
ACTR2	3.51795	4.59808	1.30704	0.0279625
SET	13.2029	17.2424	1.30596	0.0120602
AGO2	0.526095	0.686882	1.30562	0.0319602
SLC22A5	2.41237	3.14957	1.3056	0.0447987
LMAN2L	0.966187	1.26124	1.30537	0.0137797
GSKIP	0.610308	0.796189	1.30457	0.0450965
SEC61B	2.64837	3.45379	1.30412	0.0106851
TMEM234	0.714781	0.930919	1.30238	0.0223967
SH3BP5L	3.2796	4.27022	1.30206	0.0287362
RP5-1085F17.3	2.1974	2.85968	1.30139	0.0303259
UBXN2B	0.728852	0.947799	1.3004	0.0247314
LIMS1	0.487549	0.633622	1.29961	0.0461968
CCT3	2.5602	3.3255	1.29892	0.0192706
TKT	1.75708	2.28141	1.29841	0.0412863
ANP32E	3.09215	4.01341	1.29794	0.021509
CAMK2N1	3.07173	3.98449	1.29715	0.0227237
ZNF674-AS1	0.934034	1.20988	1.29533	0.0412958
ALG3	1.90415	2.46611	1.29513	0.0194818
SLC39A9	0.45643	0.591033	1.2949	0.0203946
NPY6R	18.8929	24.4604	1.29469	0.0400102
USP46	1.32465	1.71403	1.29395	0.0385238
NOL7	3.02502	3.91334	1.29366	0.01148
FBXO45	0.631923	0.81713	1.29309	0.0382067
PSMG1	1.58388	2.04806	1.29306	0.029231
DIAPH1	1.34084	1.7337	1.29299	0.0393096
CDC42	2.04383	2.64248	1.2929	0.00869655
PABIR2	0.984574	1.27217	1.2921	0.033151
DNAJB1	1.05292	1.36016	1.2918	0.0301591
SLFN11	1.51992	1.963	1.29151	0.042564
MEAF6	1.73893	2.24492	1.29098	0.0234834
SLC35F5	1.92611	2.48545	1.2904	0.0425004
CMTM3	1.2987	1.67533	1.29001	0.0398282
SEC31A	1.81613	2.34239	1.28977	0.0147104
INIP	0.45642	0.588585	1.28957	0.0198115
RHEB	1.63302	2.10533	1.28922	0.0160304
IFNAR1	1.40388	1.80838	1.28812	0.0371956
TEP1	0.585411	0.753799	1.28764	0.0399987
BMPR2	0.58129	0.747999	1.28679	0.0303637
PAPOLA	2.35835	3.03423	1.28659	0.0306675
CASP1	0.654422	0.841568	1.28597	0.0481957
TRIM35	0.608157	0.781646	1.28527	0.0177328
DENR	2.75005	3.53333	1.28482	0.0106122
C6orf62	6.2486	8.02722	1.28464	0.0331696
PNPLA8	0.704331	0.904717	1.2845	0.0480185
USP1	1.67444	2.15038	1.28424	0.0317045
CAVIN1	22.7067	29.1607	1.28423	0.0217973
IQGAP1	0.68253	0.876327	1.28394	0.0414753
BICD2	1.49654	1.92089	1.28356	0.00842511
DNTTIP1	1.07405	1.37838	1.28335	0.0111813
ENOPH1	0.741578	0.951689	1.28333	0.0137492
TMEM165	1.16919	1.50042	1.2833	0.0497756
ERP44	0.438142	0.562141	1.28301	0.0211324
IFIT5	2.52003	3.23254	1.28274	0.0322176
CCDC50	1.19892	1.53661	1.28167	0.041745
PLEKHO1	4.05203	5.19296	1.28157	0.0371783
STIP1	5.87271	7.52488	1.28133	0.0142112
TMEM47	2.32348	2.97656	1.28108	0.0408008
ST6GALNAC4	3.66226	4.69122	1.28096	0.0308903
TLCD3A	0.456588	0.584263	1.27963	0.0330706
ELK3	0.56278	0.719885	1.27916	0.0392931
BUD31	1.68355	2.15268	1.27866	0.0351283
CNOT7	2.80872	3.59129	1.27862	0.033027
SMYD5	2.29368	2.9326	1.27856	0.012104
HUWE1	1.98378	2.53558	1.27816	0.0341303
HMGCS1	0.893479	1.14198	1.27813	0.0259515
FARSB	0.567994	0.72589	1.27799	0.0330448
RANBP6	10.8383	13.8508	1.27795	0.0443602
SELENOT	2.9252	3.73679	1.27744	0.0395083
SH3GLB1	4.1732	5.3295	1.27708	0.0290293
SCYL2	0.615324	0.785527	1.27661	0.036715
FAR1	1.00607	1.28428	1.27653	0.0414394
TMCO1	0.471824	0.602271	1.27647	0.0122426
DHX34	0.514095	0.656141	1.2763	0.0218281
C12orf29	0.580165	0.740153	1.27576	0.0486478
TAF9B	3.34922	4.27231	1.27561	0.036929
SUDS3	1.01586	1.29493	1.27471	0.00874981
IPO7	3.98493	5.07779	1.27425	0.046527
VMA21	1.8731	2.38585	1.27375	0.0221695
RPL13	104.364	132.931	1.27373	0.026265
UBQLN1	2.93777	3.74122	1.27349	0.0295041
METTL22	1.02451	1.30383	1.27264	0.0338718
SRP72	1.63238	2.0771	1.27244	0.0367714
GARS1	1.00919	1.28404	1.27234	0.0296377
RHOC	13.122	16.6829	1.27137	0.0377139
GAS5	2.76409	3.51304	1.27095	0.0353256
HSP90AB1	160.189	203.537	1.2706	0.0224622
ACBD3	0.799208	1.01546	1.27058	0.0251367
SELENOF	1.24311	1.57924	1.27039	0.0183806
DCTN1	10.0046	12.7041	1.26983	0.0206685
MTMR9	0.587406	0.745579	1.26927	0.0411424
RARS1	1.6661	2.11463	1.26921	0.0303764
VPS29	7.1645	9.09028	1.2688	0.0355325
BLOC1S2	1.98078	2.51313	1.26876	0.0238705
EIF4E2	1.10755	1.40453	1.26814	0.0246857
RAB14	2.06346	2.61648	1.268	0.0238032
MTURN	1.41005	1.78702	1.26734	0.0425809
UTP6	0.449399	0.569503	1.26725	0.0260308
SNRPE	2.55755	3.24086	1.26718	0.0176617
TMEM237	0.893455	1.13216	1.26717	0.0392588
OXSR1	0.681965	0.864008	1.26694	0.0327379
DDX18	2.59454	3.28672	1.26678	0.0291854
TMX3	1.37383	1.74009	1.26659	0.0466422
UBE2T	0.751621	0.951449	1.26586	0.0462032
UBE2J1	1.5315	1.93834	1.26565	0.0387961
PNMA1	12.4876	15.7945	1.26481	0.0272305
KPNA4	2.92911	3.70386	1.2645	0.0250948
ICMT	8.6891	10.9864	1.26439	0.0280962
TNFRSF19	0.486716	0.615367	1.26432	0.0418699
THOC6	2.78153	3.51285	1.26292	0.0307051
CHMP4B	3.88355	4.90375	1.2627	0.0210917
MORF4L2	13.7766	17.3873	1.26209	0.0256179
EEF1B2	39.3406	49.6359	1.2617	0.0204
POMT2	0.472644	0.596202	1.26142	0.0100891
ZNF202	0.629056	0.793226	1.26098	0.0164897
GOLIM4	1.45964	1.84039	1.26085	0.0175194
AGFG1	0.71106	0.896478	1.26076	0.0394932
BCL10	0.660218	0.832348	1.26072	0.0425727
PTGES3	5.11068	6.44264	1.26062	0.0189434
ABHD13	0.931868	1.17446	1.26033	0.0465716
SEC23A	1.32057	1.66428	1.26027	0.0361233
DPH3	4.69747	5.91987	1.26022	0.0377421
LEPROTL1	0.693319	0.873611	1.26004	0.0351252
RPS8	111.302	140.223	1.25984	0.0299863
RPL7	78.8724	99.3619	1.25978	0.0119594
CTD-3157E16.1	6.63506	8.35757	1.25961	0.0465787
RPS6	123.336	155.333	1.25943	0.0237023
SRSF10	5.0277	6.32997	1.25902	0.0320322
SPRING1	0.548869	0.690728	1.25846	0.0252577
TCEA1	0.65691	0.82634	1.25792	0.0317207
VPS37C	0.726085	0.913011	1.25744	0.0217204
ATG3	1.42521	1.79114	1.25675	0.0200637
BRD3OS	1.14526	1.43915	1.25661	0.0322077
STX12	0.9168	1.15179	1.25631	0.046176
UBXN11	0.455446	0.572124	1.25618	0.0352231
RO60	1.07354	1.34852	1.25615	0.0497516
TIPRL	2.08433	2.61811	1.25609	0.0261553
HPF1	0.672503	0.84456	1.25585	0.0463115
MAGOHB	0.764454	0.959576	1.25524	0.0271658
RAB22A	0.440334	0.552696	1.25518	0.0292126
TDG	0.938506	1.17745	1.2546	0.0464939
FCF1	1.37596	1.72564	1.25413	0.0255632
CNEP1R1	1.33973	1.68006	1.25403	0.0253741
HEXB	1.07742	1.35109	1.254	0.0252387
GTPBP4	1.58599	1.98829	1.25366	0.0292471
PTMA	27.0241	33.8779	1.25362	0.0272258
PSMD10	2.49033	3.12146	1.25343	0.0143372
UBE2D3	3.42977	4.29843	1.25327	0.0210824
RAB6A	1.70294	2.13411	1.25319	0.0385619
CSTF2	0.490234	0.614298	1.25307	0.0130252
PRELID3B	4.69309	5.87995	1.2529	0.019236
TSPAN3	2.5873	3.24104	1.25268	0.012272
CHUK	0.628686	0.787518	1.25264	0.0430667
COPB1	1.33563	1.67279	1.25243	0.0399534
RAB21	3.79478	4.7498	1.25167	0.0238495
RABIF	0.70847	0.88672	1.2516	0.0479482
RP11-1246C19.1	1.20651	1.50983	1.2514	0.0331633
SOX7	1.49015	1.86367	1.25066	0.048232
HDAC2	0.681103	0.85143	1.25007	0.0316118
ALDH3A2	2.56147	3.20199	1.25006	0.0222423
MYORG	1.53582	1.91981	1.25002	0.0330843
PGRMC2	4.10161	5.12691	1.24998	0.0182654
LAMA4	0.556118	0.695012	1.24976	0.033032
SLC35A5	0.797364	0.996333	1.24953	0.0369536
CNIH4	1.36265	1.70256	1.24944	0.0290525
MAP1LC3B	9.05229	11.3066	1.24903	0.0461601
ARPC5L	3.4098	4.25845	1.24889	0.0136297
PPP1R10	0.781894	0.976466	1.24885	0.0278121
GDF11	1.88633	2.35565	1.2488	0.0462288
LGALSL	2.38909	2.98334	1.24874	0.0412066
VIRMA	0.603592	0.753673	1.24865	0.0271867
KDSR	1.14244	1.42628	1.24845	0.0368487
RRP9	1.4066	1.75606	1.24845	0.0330062
MTDH	1.14138	1.4248	1.24832	0.0259658
GDI2	1.78507	2.22781	1.24802	0.0301483
PDCD6IP	2.09116	2.60954	1.24789	0.0350805
PPP1R2	1.84491	2.30196	1.24774	0.0336026
ZNF121	0.929558	1.15965	1.24753	0.0122333
ARHGEF12	1.26686	1.57989	1.24709	0.0436583
COQ10B	1.94792	2.42907	1.24701	0.033061
NUTF2	2.13708	2.66446	1.24678	0.0188161
SCAMP2	1.66481	2.07507	1.24643	0.0196864
POLR3F	0.950972	1.18526	1.24636	0.0406501
DYRK2	1.1186	1.39407	1.24627	0.0431389
CYTH2	2.52029	3.14072	1.24618	0.0234611
CAVIN4	11.418	14.2274	1.24605	0.0461655
CAND1	0.877345	1.09319	1.24602	0.0375605
RPS6KA3	0.532431	0.663416	1.24601	0.0477156
SLC35A2	1.24497	1.55072	1.24559	0.0291542
ST3GAL4	0.723837	0.901183	1.24501	0.042559
PLEKHA3	0.932434	1.16055	1.24464	0.0196849
NOL11	1.28178	1.59443	1.24392	0.035608
USP15	0.51175	0.636505	1.24378	0.0451019
NFKB2	2.66746	3.31761	1.24374	0.033144
CCT8	8.50166	10.5731	1.24365	0.0304713
SDAD1	0.558341	0.694092	1.24313	0.0422842
HCFC2	0.500217	0.6216	1.24266	0.0462439
PIP4K2C	2.01228	2.4995	1.24212	0.0176678
GSDMB	0.814217	1.01133	1.24209	0.0402962
TAOK1	0.509072	0.63223	1.24193	0.0458568
CD55	1.25733	1.56112	1.24162	0.0338722
ILF2	8.42621	10.461	1.24148	0.0242036
RPL6	29.697	36.867	1.24144	0.0339321
POP4	2.37188	2.94424	1.24131	0.0238364
SEPTIN7	2.03786	2.52874	1.24088	0.039822
PORCN	1.67119	2.0734	1.24067	0.0321557
IMPDH2	11.1605	13.8441	1.24046	0.027694
EIF2S1	3.11085	3.85778	1.2401	0.0322166
CDR2L	1.6748	2.07691	1.2401	0.0399832
CHP1	2.67858	3.3206	1.23969	0.0317001
EXOC1	0.537619	0.666027	1.23885	0.0461941
FYTTD1	2.42987	3.0095	1.23854	0.0421279
PAFAH1B2	2.22129	2.75116	1.23854	0.0187852
TM9SF3	1.96467	2.4312	1.23746	0.0464533
COMTD1	8.01346	9.91129	1.23683	0.0442568
ARMCX2	8.16797	10.0999	1.23653	0.0262786
BCLAF1	2.62354	3.24386	1.23644	0.0473235
GUCY1B1	0.740292	0.915161	1.23622	0.0442444
HMGN2	17.0675	21.0969	1.23609	0.035525
PAAF1	0.475287	0.587448	1.23599	0.00838366
RPN1	2.21876	2.74229	1.23595	0.0188359
VCL	7.33926	9.0709	1.23594	0.0497854
KIFC3	0.985779	1.21802	1.23559	0.0326962
TCP1	15.5554	19.2131	1.23514	0.0320282
TOR3A	1.18175	1.45897	1.23458	0.0158085
MAPRE2	1.6255	2.00673	1.23453	0.0326625
RPRD1A	0.89537	1.10527	1.23443	0.0422933
VTA1	0.596652	0.736226	1.23393	0.0352489
PKD2	0.645288	0.796232	1.23392	0.0452118
UBL3	0.544614	0.67194	1.23379	0.035588
COMMD2	1.50485	1.85475	1.23252	0.0472438
ALYREF	4.79711	5.91218	1.23245	0.0260386
RHOG	1.18445	1.45976	1.23243	0.0290529
RFC5	0.462369	0.569743	1.23223	0.0327521
PDCD10	0.555982	0.685087	1.23221	0.0350696
MED10	3.85111	4.74462	1.23201	0.0300027
USF3	0.469279	0.578017	1.23171	0.0330481
FAM219A	1.0321	1.27106	1.23153	0.0214755
CCDC117	1.20133	1.47886	1.23102	0.0379446
LAMP2	2.3477	2.88997	1.23098	0.0442684
AAGAB	0.693423	0.853274	1.23052	0.0444956
VAPA	3.45148	4.24593	1.23018	0.00759845
DARS2	0.707215	0.869838	1.22995	0.047229
SHOC2	0.476437	0.585933	1.22982	0.043315
TUT7	0.4858	0.597223	1.22936	0.0462012
STT3B	1.45166	1.78461	1.22936	0.0392807
C18orf25	0.701327	0.862143	1.2293	0.0307541
ARHGEF40	2.69046	3.30711	1.2292	0.0405408
MAPK1IP1L	4.79618	5.89348	1.22879	0.0226062
MAP7D3	0.638432	0.784435	1.22869	0.0255699
RPS27A	82.3251	101.138	1.22852	0.0371805
AP1S1	1.46495	1.79905	1.22806	0.0239883
RBMS1	0.441539	0.54198	1.22748	0.0224256
MIER1	0.446615	0.548044	1.22711	0.0479277
RBM22	3.42871	4.20723	1.22706	0.019349
FUT11	4.30902	5.28445	1.22637	0.0218463
CCDC90B	0.934669	1.14625	1.22637	0.0402124
PJA1	3.92846	4.81693	1.22616	0.0285915
GNB1	1.89149	2.31851	1.22576	0.0143786
STT3A	2.21232	2.71084	1.22534	0.0174886
BLOC1S4	3.2965	4.03896	1.22523	0.0353346
ACOT9	1.66574	2.04089	1.22522	0.0209019
UGGT1	0.621564	0.761252	1.22474	0.0423157
PRMT2	2.80311	3.43038	1.22378	0.0264426
PLOD3	4.23378	5.17885	1.22322	0.0323885
PCYOX1L	0.799248	0.97759	1.22314	0.0374386
RNF11	3.96657	4.84993	1.2227	0.0470415
WASL	0.812724	0.99353	1.22247	0.0394073
UBE2G1	0.917272	1.1211	1.22221	0.0136768
WDR1	6.79792	8.30124	1.22114	0.0399682
RPE	0.858041	1.04763	1.22096	0.0479321
CHMP5	3.28071	4.00512	1.22081	0.0227559
POLE3	9.09835	11.107	1.22077	0.0301622
INTS8	0.501669	0.612372	1.22067	0.0394862
FAM214B	3.36521	4.10772	1.22064	0.0395054
EIF4E	0.645652	0.788088	1.22061	0.0261251
USP47	0.835747	1.01973	1.22014	0.0451902
STRAP	7.49842	9.14699	1.21986	0.0292133
DST	1.11889	1.3647	1.21969	0.0335026
C8orf33	2.66236	3.24611	1.21926	0.026037
SFT2D2	0.957592	1.16753	1.21923	0.0410132
ATP6V1B2	2.90229	3.53845	1.2192	0.0300566
PSMD12	2.36437	2.88219	1.21901	0.0481557
RALY	0.942886	1.14932	1.21894	0.0143281
TRIM44	0.693598	0.845439	1.21892	0.0327245
ZDHHC6	1.37461	1.67544	1.21884	0.0401176
FANCG	0.619638	0.755101	1.21862	0.0472411
SIAH2	0.952724	1.1605	1.21808	0.0270191
CASP2	0.985094	1.1998	1.21795	0.0267541
TMEM218	0.457541	0.556831	1.21701	0.0263165
TOMM22	14.9185	18.1464	1.21637	0.00704679
LMO4	2.11266	2.56882	1.21592	0.0301357
CYB5R1	36.8958	44.8206	1.21479	0.0346396
TRIP12	1.0023	1.21755	1.21475	0.0361284
SLC50A1	2.75836	3.34987	1.21445	0.0398315
DHX9	2.10411	2.55504	1.21431	0.0332714
RIT1	1.8314	2.22352	1.21411	0.0324268
XBP1	12.9956	15.7778	1.21409	0.0238643
RPL4	28.681	34.8138	1.21383	0.0256278
AKAP6	0.519646	0.630697	1.2137	0.0410847
CSNK1A1	1.7373	2.10856	1.2137	0.0307125
DCUN1D4	0.543454	0.659363	1.21328	0.0429168
ZCCHC9	1.33743	1.62256	1.21319	0.0363995
TM9SF2	1.10942	1.34506	1.2124	0.0367116
DOK4	0.806468	0.977668	1.21228	0.0367393
SRM	6.53927	7.92554	1.21199	0.0458033
NAA30	1.73685	2.10454	1.2117	0.0425962
NCBP1	1.09617	1.32823	1.2117	0.0424835
KPNB1	5.73365	6.93845	1.21013	0.0259553
MED21	0.835429	1.01051	1.20957	0.0399571
TMEM9B	3.66293	4.43001	1.20942	0.0256794
NELFE	4.94529	5.98061	1.20936	0.0379488
DPAGT1	1.36879	1.65532	1.20933	0.0260414
MPZL1	0.677263	0.81902	1.20931	0.0358704
TP53BP2	0.508098	0.61439	1.2092	0.0393953
RPL9	51.7128	62.5306	1.20919	0.0387663
PGLS	1.25814	1.52111	1.20902	0.0333071
C1orf198	2.84613	3.4391	1.20834	0.042296
B3GAT3	2.49345	3.01209	1.208	0.0210345
M6PR	8.09242	9.77397	1.20779	0.0194588
SSB	2.30252	2.78006	1.2074	0.0366449
RRP15	0.612103	0.738848	1.20707	0.0461903
PSMG2	0.484766	0.585118	1.20701	0.0406258
ZEB2	0.602301	0.726704	1.20655	0.0377426
AP3M1	1.52837	1.84403	1.20653	0.0482285
YKT6	6.51076	7.85315	1.20618	0.0301032
ATXN10	0.578401	0.697361	1.20567	0.0411016
DR1	2.43644	2.93692	1.20541	0.0421311
PRDX4	1.36501	1.64452	1.20477	0.046081
CDH2	2.47355	2.97972	1.20463	0.0368538
MYD88	2.99847	3.61076	1.2042	0.0472311
ANKRD52	4.47562	5.3875	1.20374	0.0352464
ASPH	0.890047	1.0709	1.2032	0.0356416
NOP56	8.29748	9.98313	1.20315	0.0226527
FUBP1	2.92767	3.52192	1.20298	0.0465885
UBE2Z	3.18292	3.82778	1.2026	0.012184
INAFM2	16.5578	19.9104	1.20248	0.0462038
RARS2	0.458466	0.551288	1.20246	0.0426048
KIDINS220	1.43109	1.72026	1.20207	0.0465576
YIPF4	2.43206	2.92267	1.20173	0.0328317
GPR137B	0.606104	0.728283	1.20158	0.029493
ATP6V1C1	0.993554	1.19353	1.20127	0.0351987
SMNDC1	1.78671	2.14602	1.2011	0.0445003
SBNO1	0.597049	0.717032	1.20096	0.0329103
HM13	0.620765	0.744321	1.19904	0.0303399
RPS15A	9.94651	11.9232	1.19874	0.0425991
ZNF667-AS1	0.585618	0.701821	1.19843	0.0109981
RPF1	2.14121	2.56506	1.19795	0.0398248
RSL24D1	3.57522	4.28288	1.19794	0.0462287
UPP1	2.11027	2.52758	1.19775	0.0305349
SURF4	8.56874	10.2611	1.19751	0.0181766
EIF3E	0.688635	0.824253	1.19694	0.048289
XRCC5	1.81482	2.172	1.19681	0.0388179
CNOT11	3.49624	4.18425	1.19679	0.0192811
ARFGAP3	0.66658	0.797568	1.19651	0.0464664
MPDU1	2.82007	3.37407	1.19645	0.0361688
ST13	6.72964	8.05112	1.19637	0.021262
B4GALT2	3.55823	4.25604	1.19611	0.0482377
SF3B4	4.88959	5.84728	1.19586	0.0416658
C1orf131	0.524249	0.626875	1.19576	0.029516
SMIM29	4.84211	5.78997	1.19575	0.0341924
SPAG9	0.569375	0.680782	1.19567	0.0458787
MACF1	0.902731	1.07921	1.19549	0.0336828
CPSF6	1.60439	1.91771	1.19529	0.0336035
HMGA1	3.97091	4.74573	1.19513	0.0443498
PABPC1	5.28309	6.31307	1.19496	0.0364415
MEX3C	0.541503	0.64689	1.19462	0.0401585
RAE1	0.620165	0.740696	1.19435	0.0236945
SH3D19	1.09893	1.31221	1.19407	0.0424925
ARF6	13.9141	16.6018	1.19316	0.032616
SYPL1	4.71734	5.6285	1.19315	0.0497877
REPS1	0.589007	0.702324	1.19239	0.0248681
ACSL3	0.868954	1.03592	1.19215	0.048593
STOML1	1.8078	2.15494	1.19202	0.0355587
VCP	21.0792	25.123	1.19184	0.02143
CCNI	10.1937	12.1437	1.19129	0.0295127
MGLL	0.566812	0.674969	1.19082	0.0398916
TCEAL9	16.338	19.4429	1.19004	0.0304606
UBE2H	2.20922	2.62842	1.18975	0.0341456
TMEM50A	2.98661	3.5523	1.18941	0.0143589
HNRNPH3	6.24879	7.42925	1.18891	0.0313186
FAM98A	5.77161	6.86076	1.18871	0.0121336
SCAMP3	5.95103	7.07339	1.1886	0.0367963
FTSJ1	2.33791	2.77598	1.18738	0.0422945
TAPT1	0.610817	0.724947	1.18685	0.0462042
LZIC	1.88025	2.23069	1.18638	0.0411599
NRBP1	6.08532	7.21876	1.18626	0.0259164
RRP1B	0.632189	0.749851	1.18612	0.0223458
SETX	0.728005	0.863266	1.1858	0.0292427
RNF181	15.8097	18.7467	1.18577	0.0290738
GOLGA3	1.40761	1.66857	1.18539	0.0267686
CRELD2	3.07004	3.63883	1.18527	0.0421561
RP11-774O3.3	4.13392	4.89859	1.18497	0.0451607
STARD3NL	0.522108	0.618395	1.18442	0.0442425
ZNF83	0.593709	0.703157	1.18435	0.0291954
NACA	11.1169	13.1617	1.18393	0.0332453
USP9X	0.865922	1.02477	1.18344	0.0392886
TOR1B	2.75664	3.26182	1.18326	0.0290423
PSMC4	6.88654	8.14624	1.18292	0.0133954
DDX39A	2.78088	3.28754	1.18219	0.0412934
PBDC1	2.56551	3.03259	1.18206	0.0342129
ZBED4	0.522781	0.617899	1.18195	0.0222978
FAM104A	0.502856	0.593768	1.18079	0.030133
NEIL2	1.32543	1.565	1.18075	0.0177032
ADPGK	0.661506	0.780876	1.18045	0.0458819
LATS2	0.619896	0.73143	1.17992	0.034779
C12orf43	0.736986	0.86939	1.17966	0.0445858
ZNF697	0.661548	0.780396	1.17965	0.0406226
PSMC6	4.92767	5.81289	1.17964	0.0459654
UBE2K	0.822526	0.969639	1.17886	0.0421102
MPLKIP	1.23216	1.45233	1.17868	0.0231525
SUGT1	1.45578	1.71553	1.17843	0.0259018
ARPC2	4.61783	5.43794	1.1776	0.0335851
RAB10	1.23531	1.45461	1.17753	0.0395595
RPL7A	139.721	164.496	1.17732	0.0312569
DAD1	2.83033	3.33113	1.17694	0.0381984
PPIL4	0.609276	0.71668	1.17628	0.0462169
ZFYVE27	1.30557	1.53557	1.17617	0.0122691
EIF2S3	5.78405	6.80264	1.1761	0.0399692
TBL2	1.25873	1.48004	1.17582	0.0362291
R3HDM4	1.5984	1.87899	1.17555	0.0424235
ESYT1	2.39755	2.81822	1.17546	0.0327005
TNFAIP1	7.13314	8.38004	1.1748	0.0226972
RALB	1.30208	1.52935	1.17455	0.0242316
ADPRS	3.32983	3.91097	1.17452	0.0320685
SF3A3	1.39554	1.63763	1.17347	0.0294286
GLTP	1.03935	1.21892	1.17277	0.0258943
NT5C3B	1.55784	1.8269	1.17271	0.0301002
NADSYN1	0.536916	0.62935	1.17216	0.025992
NEXN	21.4309	25.111	1.17172	0.0480319
SEC22B	1.69647	1.9877	1.17167	0.0415066
CPSF3	0.512439	0.6004	1.17165	0.0456082
SRP54	1.28025	1.49961	1.17134	0.0479875
PRKDC	0.542195	0.635019	1.1712	0.0419705
EFNA1	6.60138	7.72956	1.1709	0.0390444
PAIP1	3.25867	3.81373	1.17033	0.025799
ERLIN1	0.514351	0.601907	1.17023	0.0498527
WDR77	2.68779	3.14509	1.17014	0.0297224
URI1	0.600777	0.702769	1.16977	0.0421537
SLBP	0.771578	0.902483	1.16966	0.0378973
PSME3	3.82594	4.4746	1.16954	0.0256644
NOM1	0.909346	1.06324	1.16924	0.0262842
YIPF1	0.505197	0.590549	1.16895	0.045016
NSL1	0.450251	0.526253	1.1688	0.0323597
ZFAND2B	1.00471	1.17411	1.16861	0.0446669
DDX50	0.670734	0.783383	1.16795	0.0399601
ZMAT2	6.16763	7.20321	1.1679	0.0222061
TMEM248	2.09967	2.44912	1.16643	0.0343548
TPMT	1.15648	1.34861	1.16613	0.0478958
CTNS	1.30271	1.51862	1.16575	0.0310431
HEBP2	5.44005	6.33924	1.16529	0.0327228
MBD2	0.747222	0.870664	1.1652	0.0462553
KIF13A	0.664311	0.774013	1.16514	0.0454528
NAGK	2.60253	3.03182	1.16495	0.0417746
TXN	2.87111	3.34378	1.16463	0.0367163
SLC25A39	10.9036	12.6879	1.16364	0.039318
TSPAN17	4.4901	5.22444	1.16355	0.0326891
HNRNPH1	14.1456	16.4529	1.16311	0.0395992
ANAPC4	0.708889	0.824484	1.16306	0.0477035
FAM136A	4.29629	4.99114	1.16173	0.0210726
ZDHHC16	2.48493	2.88679	1.16172	0.045568
CNOT9	1.2577	1.46102	1.16166	0.0242793
HMG20B	5.2295	6.07104	1.16092	0.0395449
ZNF706	1.51641	1.75944	1.16027	0.0192393
TMEM183A	1.45275	1.68477	1.15972	0.0330248
YWHAG	13.6106	15.7762	1.15911	0.0272781
EIF3B	4.57943	5.30683	1.15884	0.0464573
VRK3	0.48719	0.564414	1.15851	0.0328212
EIF4G2	28.6299	33.1404	1.15755	0.0425818
ANP32A	2.8659	3.3171	1.15744	0.0190128
PITHD1	4.20211	4.86235	1.15712	0.0247024
SCNM1	0.749513	0.867165	1.15697	0.0497792
METTL9	0.911948	1.055	1.15687	0.0195109
TSEN15	0.504608	0.583721	1.15678	0.0479591
MAD2L2	0.767355	0.887583	1.15668	0.0437923
APMAP	1.81051	2.09387	1.15651	0.0226815
TRAPPC4	4.14244	4.78882	1.15604	0.0264153
PFDN4	0.926577	1.07102	1.15589	0.0478655
SPCS2	1.45339	1.6795	1.15557	0.0242955
DKC1	2.40853	2.78213	1.15512	0.0402033
TRA2B	3.17518	3.66716	1.15495	0.0420606
HNRNPC	3.83624	4.43027	1.15485	0.016411
SNX11	0.769527	0.888174	1.15418	0.0379443
CFAP20	1.59075	1.8359	1.15411	0.029195
ACTL6A	0.951819	1.09839	1.15399	0.0292141
USB1	2.04926	2.36113	1.15219	0.0381467
REXO4	1.22661	1.41282	1.15181	0.0464075
EIF3D	5.69064	6.55422	1.15176	0.0331794
KCTD2	1.68539	1.94034	1.15127	0.0424774
CLINT1	0.979802	1.1277	1.15095	0.0480012
CCND1	9.29936	10.7019	1.15082	0.0392886
RABEPK	0.468979	0.539295	1.14993	0.0297537
PITPNA	1.87274	2.15342	1.14987	0.0369184
KHDRBS1	2.2455	2.581	1.14941	0.0495353
TPD52L2	5.23816	6.01777	1.14883	0.0320374
ODF2	0.771829	0.886562	1.14865	0.0315345
HNRNPU	11.5269	13.2392	1.14855	0.0212938
INTS3	1.0627	1.22036	1.14835	0.0399506
SRSF7	7.97127	9.15083	1.14798	0.0364371
RPL10	33.0153	37.8977	1.14788	0.0413089
ADIPOR1	6.32067	7.25497	1.14782	0.0245675
COPS4	1.71194	1.96437	1.14745	0.0393379
RPS27	253.804	291.031	1.14668	0.0461916
RANBP1	2.21345	2.53677	1.14607	0.0249182
OSGEP	3.46835	3.97467	1.14598	0.0446174
CTR9	1.00641	1.15321	1.14586	0.0294888
ALG2	3.64734	4.17848	1.14562	0.0477093
ITPA	1.75147	2.00618	1.14542	0.0392507
TSEN54	1.08229	1.23947	1.14523	0.0402891
ISCA2	6.05351	6.92993	1.14478	0.0401688
LAMP1	6.43516	7.36639	1.14471	0.0274174
COMMD6	1.7677	2.02345	1.14468	0.030109
COPA	3.75831	4.29804	1.14361	0.0188191
CDK4	3.39879	3.8865	1.14349	0.0327529
ANKRD17	0.538362	0.615508	1.1433	0.0467454
HMGB1	1.21197	1.38514	1.14288	0.0462124
PTPA	0.605135	0.69058	1.1412	0.0486289
ISG20L2	2.60252	2.97	1.1412	0.0393059
TOMM40	2.9911	3.41168	1.14061	0.0418317
SPRYD7	1.35717	1.54719	1.14001	0.0425633
BCAS2	2.31767	2.64099	1.1395	0.0338896
LIG3	0.699852	0.796542	1.13816	0.0393219
GADD45GIP1	12.5276	14.2582	1.13814	0.0498289
STK40	2.19138	2.49343	1.13784	0.0437826
RPS3A	36.6895	41.6827	1.13609	0.041681
UBE2N	2.45114	2.78446	1.13599	0.0461908
RTCB	2.68085	3.04156	1.13455	0.0464762
PPP2R5A	1.65554	1.87737	1.13399	0.04789
PSMA5	2.56776	2.91182	1.13399	0.030448
DYNC1LI1	2.02557	2.29568	1.13335	0.0377186
LGMN	2.40793	2.72871	1.13322	0.0421629
STMP1	1.33572	1.51352	1.13311	0.0431233
SLC4A1AP	1.40355	1.59029	1.13304	0.044331
SMAD2	0.522771	0.591693	1.13184	0.0481383
RAC1	6.52961	7.38839	1.13152	0.0452132
RPL14	28.8705	32.6416	1.13062	0.0373596
AUP1	21.0269	23.7715	1.13053	0.0491191
YWHAE	3.25526	3.67981	1.13042	0.0427965
XPO7	0.872296	0.986016	1.13037	0.0397328
TRIR	20.194	22.8208	1.13008	0.0387344
MRPL9	5.19467	5.87024	1.13005	0.0369142
AP1M1	1.15961	1.31004	1.12973	0.0400857
RPS24	19.7629	22.3091	1.12884	0.042642
TNPO3	0.581423	0.656169	1.12856	0.0355529
SF3B2	5.52666	6.23116	1.12747	0.0257863
COPG1	4.69105	5.28022	1.12559	0.0306801
DBR1	0.882565	0.993044	1.12518	0.0358916
PTTG1IP	11.899	13.3861	1.12498	0.0330919
EIF3F	3.63148	4.08461	1.12478	0.0337429
ERH	2.84677	3.20099	1.12443	0.0472312
KMT5A	1.43818	1.61483	1.12283	0.0292103
CREB3	6.99862	7.84829	1.12141	0.0492988
SMARCD1	2.06605	2.31454	1.12027	0.0329338
CUX1	0.489142	0.546713	1.1177	0.0312803
CELF1	1.21953	1.36298	1.11763	0.0458647
ZFYVE21	2.17587	2.4301	1.11684	0.0465962
MRPL52	7.82092	8.72287	1.11532	0.0331521
HABP4	1.26178	1.40562	1.11399	0.0412992
ZDHHC5	2.61758	2.91109	1.11213	0.0304624
EIF2B1	3.39436	3.77456	1.11201	0.0392757
ACTR8	1.99904	2.22248	1.11177	0.0443285
AGO1	0.699798	0.777717	1.11135	0.0465758
MRFAP1	123.534	136.997	1.10899	0.039306
KIAA2013	9.43086	10.4582	1.10893	0.0452023
BRAP	0.481234	0.532726	1.107	0.0365239
SUSD6	0.54414	0.601722	1.10582	0.032686
XRCC6	6.14672	6.79647	1.10571	0.0462122
RAB7A	2.31551	2.55917	1.10523	0.0214683
PPP1R7	2.16565	2.39259	1.10479	0.0411309
GOLGA2	7.20361	7.95294	1.10402	0.0367427
RNF167	15.7058	17.3226	1.10294	0.0390065
GPR107	1.02564	1.13116	1.10288	0.0380572
TXNL4A	0.730313	0.803685	1.10047	0.0365191
MORF4L1	4.15967	4.57045	1.09875	0.0463211
RER1	6.16929	6.76649	1.0968	0.0451684
TMEM185B	5.99271	6.56485	1.09547	0.0462384
HSBP1	8.9199	9.7691	1.0952	0.0358873
GANAB	9.90126	10.8066	1.09144	0.0431591
GORASP2	1.98095	2.15192	1.08631	0.0465543
SFT2D1	1.21552	1.31838	1.08462	0.0411134
SAE1	0.607213	0.658229	1.08402	0.0462219
STRIP1	0.855196	0.911334	1.06564	0.0495703
HDLBP	7.30458	6.89695	0.944195	0.0465138
GGA2	1.61896	1.50149	0.927442	0.0421525
EWSR1	7.94302	7.32292	0.921932	0.0291761
DIDO1	1.59386	1.46762	0.920797	0.0398618
VPS39	2.53691	2.32459	0.916309	0.0430912
BECN1	3.40331	3.11186	0.914363	0.0464512
ADD1	4.35556	3.97511	0.912651	0.0296162
ACTR1B	14.6578	13.3717	0.912258	0.0340939
APH1A	17.7507	16.1889	0.912016	0.0497792
PRKRIP1	0.581624	0.529207	0.909878	0.0322023
PSMB5	6.55431	5.9566	0.908806	0.0312877
POMT1	1.90931	1.73429	0.908333	0.0435178
ELP6	1.33552	1.20717	0.903894	0.0428009
C1orf174	1.49674	1.35246	0.903601	0.0334136
AAR2	0.969634	0.875946	0.903377	0.027162
TPI1	163.023	147.132	0.902525	0.0499979
MMAB	1.75243	1.57841	0.900695	0.0462316
BAZ2A	2.99485	2.69519	0.899941	0.0451046
MKRN1	4.6178	4.15137	0.898992	0.0169912
NUDCD3	1.3713	1.23267	0.898906	0.0400358
PMPCB	3.65171	3.27956	0.89809	0.0472237
CDC34	7.96584	7.15145	0.897764	0.0495182
CZIB	6.81726	6.11599	0.897134	0.0497677
CTSL	19.3948	17.3982	0.897057	0.0439492
BSDC1	2.959	2.65151	0.89608	0.0263655
NAXD	2.86507	2.56699	0.895958	0.0274372
HDDC2	0.900593	0.806109	0.895086	0.0444795
MECR	1.05927	0.947934	0.894895	0.0370051
NABP2	2.48477	2.22123	0.893936	0.041484
GORASP1	6.95423	6.21628	0.893885	0.042156
CCDC130	1.70365	1.5227	0.893783	0.0259941
KAT8	5.65157	5.05117	0.893764	0.0223325
EXOC3	2.48567	2.22117	0.893588	0.0226942
CDC42BPB	1.3372	1.1946	0.893361	0.0342109
SLC35C2	2.3427	2.09238	0.89315	0.0358918
PGPEP1	2.83212	2.52796	0.892605	0.0429206
CCNL2	13.4692	12.0184	0.892284	0.0438532
PPP2R2D	1.18702	1.05913	0.89226	0.0365465
SUGP1	0.822954	0.732876	0.890543	0.0352435
THAP4	1.40389	1.24898	0.889661	0.0365622
HMCES	2.18988	1.94638	0.888805	0.0391421
RBM33	0.546338	0.485501	0.888646	0.0446877
NUDT19	1.37885	1.22511	0.888506	0.0497458
PARK7	7.31848	6.50144	0.88836	0.0306984
NDUFS4	0.820392	0.72876	0.888307	0.049421
GRIPAP1	2.44994	2.17528	0.887891	0.041181
GLYR1	4.14885	3.68359	0.887859	0.0387273
DDX42	3.05784	2.71392	0.887528	0.0322319
MAN2C1	11.7311	10.4089	0.887292	0.0367677
HSD17B10	20.8705	18.5089	0.886846	0.0439225
ABCC10	1.42592	1.26273	0.885553	0.0478875
APEX1	33.7802	29.8915	0.884884	0.0310271
SNAPC5	4.05911	3.59125	0.884737	0.0472356
ERCC1	1.20039	1.0619	0.884624	0.0385257
OPA3	1.16875	1.03354	0.884313	0.035503
MRPL20	17.1629	15.1744	0.884141	0.0181637
PIGG	1.30616	1.15409	0.88357	0.0411452
TYSND1	1.80706	1.59551	0.882931	0.0487478
COX7A2	18.3881	16.2326	0.882775	0.0328478
TSPAN14	1.20439	1.06181	0.881617	0.0449893
TFIP11	1.74852	1.54035	0.880947	0.0419639
USP21	4.61841	4.06658	0.880515	0.0329048
ACAD8	5.9789	5.25906	0.879603	0.0258119
TFDP1	1.15121	1.01207	0.879134	0.0442682
STK16	3.89723	3.42571	0.879011	0.0332828
ZNF496	1.2571	1.10461	0.8787	0.0352601
TXN2	7.42331	6.52082	0.878425	0.0482118
COQ4	5.85685	5.14052	0.877693	0.03007
TAB1	1.2968	1.13779	0.877381	0.0465991
NPRL2	6.07016	5.32574	0.877363	0.0381584
ACO1	1.96669	1.72481	0.877011	0.0394351
MTA1	1.16985	1.02566	0.876746	0.0322572
SLC25A28	5.17003	4.53015	0.876234	0.0364717
TIMM29	3.3406	2.92504	0.875602	0.0466207
ZBTB48	2.59861	2.27432	0.87521	0.0397277
GMPR2	7.00526	6.12973	0.875019	0.0351586
MRPS18B	7.34831	6.42779	0.87473	0.0331906
OPTN	7.43958	6.50458	0.874321	0.0321662
SPAG7	14.4977	12.6747	0.874257	0.0296535
C19orf12	4.91938	4.30055	0.874205	0.0374142
BCL2L12	1.39765	1.22133	0.873847	0.0387709
PPP2R5D	1.60989	1.40616	0.873455	0.03756
PHF2	1.0038	0.876466	0.873147	0.0255535
IGHMBP2	0.804099	0.70153	0.872442	0.0422635
PMPCA	8.42489	7.33857	0.871058	0.0379401
SNX33	2.53561	2.20738	0.870554	0.0443509
IGF2R	1.81083	1.57565	0.870123	0.0419734
KHNYN	5.24059	4.55913	0.869964	0.0326491
MRPL51	51.0984	44.4188	0.869278	0.0260861
ZXDC	1.95255	1.69661	0.868919	0.0327125
IDH3G	10.1558	8.82269	0.868735	0.0235696
CALCOCO1	15.268	13.2529	0.868019	0.0419725
PDE4DIP	6.46427	5.60613	0.867249	0.0421092
PKDCC	8.24501	7.14819	0.866972	0.048156
LAPTM4A	15.8317	13.7251	0.866939	0.0304616
NDUFV3	3.47476	3.01089	0.866501	0.0298509
ABT1	5.19779	4.50301	0.866331	0.039447
MECP2	0.883284	0.764641	0.86568	0.0224942
AP5S1	1.56093	1.35125	0.86567	0.0255374
PLAGL2	1.61703	1.3998	0.865662	0.0492359
SURF1	9.64936	8.35072	0.865417	0.0305357
STOML2	31.5455	27.2865	0.864986	0.0306665
DNAJC11	1.57473	1.36182	0.864797	0.0462202
ATP5MC2	6.00446	5.19035	0.864415	0.036789
DDX1	6.06688	5.2438	0.864333	0.0461798
ZNF335	1.33287	1.15199	0.86429	0.0464362
MRPS7	22.3774	19.3404	0.864284	0.0377242
ADCY9	0.830747	0.717519	0.863703	0.0438467
GPATCH8	0.78415	0.676974	0.863323	0.0303218
ARFGAP2	11.1095	9.58612	0.862872	0.029063
MRPS21	4.18145	3.60438	0.861993	0.038127
SNRNP35	2.37039	2.04281	0.861801	0.0263265
ING5	1.12391	0.968483	0.861712	0.0236629
RSAD1	11.0658	9.5342	0.86159	0.0310701
UBL4A	28.2752	24.3537	0.861308	0.0292311
AKAP8L	2.03187	1.75	0.861277	0.0288817
NDUFS5	38.7017	33.3325	0.861266	0.0380436
RFX5	3.58683	3.08496	0.860078	0.0406068
TNIP2	2.36682	2.03537	0.859961	0.03293
TRIP10	9.65867	8.30473	0.859821	0.046451
CTDSP2	7.28844	6.26528	0.859618	0.0214787
TAZ	6.44913	5.54289	0.859478	0.0316328
CNBP	43.3931	37.2922	0.859404	0.0436308
INCA1	0.846919	0.727671	0.859198	0.0388382
AP3S2	0.561927	0.482786	0.859161	0.0471211
NTMT1	1.41231	1.21282	0.858746	0.0300016
OST4	85.6705	73.5601	0.85864	0.0316535
TRIM54	21.311	18.2736	0.857472	0.0312896
DPH7	1.6043	1.37542	0.857338	0.0399792
OXLD1	8.7279	7.47745	0.85673	0.033446
MAPKAPK5-AS1	5.14821	4.40974	0.856557	0.0489664
APOL2	6.35196	5.44047	0.856502	0.0320523
MAD2L1BP	2.23004	1.90996	0.85647	0.0328269
ZNF875	1.67385	1.43322	0.856239	0.0411637
CLCN4	0.787496	0.673737	0.855543	0.0458104
ZNF629	8.25543	7.0584	0.855001	0.0481343
ZSWIM1	3.58858	3.06664	0.854556	0.028993
DLST	15.3305	13.0988	0.854431	0.0260148
SUN2	0.957942	0.818143	0.854063	0.0462631
GHITM	55.9622	47.7952	0.854063	0.0263495
UBE4B	0.91941	0.785234	0.854063	0.0281475
FKBP3	6.45015	5.50726	0.853819	0.0315333
RRNAD1	2.9346	2.50527	0.853701	0.0180697
TPM2	133.087	113.597	0.853556	0.0387583
GDE1	7.86744	6.71443	0.853446	0.0367223
TAF8	1.45072	1.23807	0.853419	0.0238882
CABIN1	0.657485	0.560799	0.852945	0.0369652
HMGCL	1.2678	1.08127	0.852867	0.0379248
ARIH2	3.06444	2.6132	0.852749	0.0477284
KANSL3	1.94715	1.65997	0.852511	0.0198338
UBAC1	5.03743	4.29414	0.852447	0.0259723
PACSIN2	0.90497	0.771412	0.852417	0.0191746
UQCRQ	127.412	108.591	0.85228	0.0416836
H2AJ	9.75969	8.31651	0.852128	0.0451117
MRPL43	2.04639	1.74322	0.851852	0.0300819
THRAP3	2.86748	2.44225	0.851707	0.0202122
MTFR1L	7.03144	5.98856	0.851684	0.0421033
CCDC9B	25.2634	21.5002	0.851043	0.0382003
ARFRP1	5.73223	4.87683	0.850773	0.0367209
CENPX	3.19484	2.71804	0.850758	0.0470033
TACC2	2.7972	2.379	0.850495	0.0488266
STAG3L2	0.605221	0.514588	0.850249	0.0364068
TRMT2B	0.636912	0.541486	0.850174	0.0461937
PPP6R2	1.13192	0.962288	0.850141	0.0446701
MTERF4	0.770987	0.655405	0.850086	0.0486051
GABARAPL1	51.3609	43.6423	0.849719	0.0465342
TMEM198B	4.06555	3.45457	0.849717	0.0430739
TCEAL3	1.4951	1.27028	0.849624	0.0305266
MAVS	9.48171	8.05472	0.849501	0.0239805
NUDT22	7.68286	6.52505	0.849299	0.0449744
VEGFB	26.3187	22.349	0.849168	0.0471519
LAMTOR4	7.21211	6.1228	0.848961	0.035522
CDAN1	1.28602	1.09138	0.848649	0.0324774
PIGZ	0.807688	0.685031	0.848139	0.0462105
FDX1	1.46912	1.24593	0.84808	0.0367394
SRSF5	7.46077	6.32534	0.847813	0.036566
NIPAL3	1.14179	0.967698	0.847527	0.0425315
PSME1	28.0217	23.7485	0.847503	0.0387121
MRPL21	4.22842	3.58289	0.847337	0.0398193
FOXRED1	6.69166	5.6693	0.847219	0.0258885
MRS2	3.43091	2.90652	0.847159	0.0477168
TIMM44	6.02204	5.1007	0.847006	0.0262511
BLVRB	4.45742	3.77448	0.846786	0.0311956
RAB29	4.35522	3.68734	0.846649	0.0461043
ADCY4	5.21921	4.41859	0.846602	0.0390164
LPIN3	3.78265	3.20229	0.846573	0.0458803
SYNGR1	1.47886	1.25028	0.845438	0.0459102
COX5A	26.7076	22.5746	0.845252	0.0482182
ANKRD11	0.787244	0.66501	0.844732	0.0385394
ZNF3	1.60018	1.3517	0.844716	0.0331061
MZT2B	7.4394	6.28416	0.844713	0.0405252
COQ7	3.93011	3.31753	0.844131	0.0374649
SEC14L1	1.46372	1.23496	0.843713	0.0336239
TRUB2	0.777019	0.655536	0.843656	0.0492537
COQ3	1.35222	1.13941	0.84262	0.049221
FDPS	3.7124	3.12767	0.842493	0.0304186
NDUFB11	40.5982	34.2037	0.842493	0.0424489
OAZ2	7.59794	6.39416	0.841564	0.02982
SNX21	4.05405	3.41117	0.841423	0.0462232
MAGEF1	25.0795	21.0987	0.841272	0.0263211
IDH3B	30.6303	25.7575	0.840914	0.0399518
UQCRH	35.8728	30.1614	0.840786	0.0388143
OGFR	3.96769	3.33567	0.840708	0.0438714
ALAS1	11.1766	9.38282	0.839504	0.0425086
JADE2	0.91072	0.763418	0.838257	0.0213542
EPS15L1	1.09581	0.918555	0.838244	0.0361402
NDUFA4	110.73	92.7684	0.837793	0.0307006
CTC1	1.33247	1.11605	0.837576	0.0195107
MGST3	13.3509	11.182	0.837547	0.0445121
POU6F1	0.809453	0.677858	0.837427	0.0195077
EEF2K	0.703224	0.588689	0.837129	0.0284083
DPP7	28.7091	24.0319	0.837082	0.0435626
NDRG4	30.2491	25.3144	0.836864	0.0214157
NDUFAF5	1.41715	1.18538	0.836455	0.0388186
EZH1	2.36789	1.97983	0.836116	0.0228897
TMEM120A	18.0049	15.0536	0.836081	0.0251631
BCAT2	4.46932	3.73608	0.835939	0.0429105
MRNIP	0.712321	0.595457	0.835939	0.031288
MRM3	1.53215	1.28062	0.835832	0.0292042
BRD1	1.15228	0.96271	0.83548	0.0107743
AKAP8	2.29994	1.92125	0.835347	0.0298385
ZER1	2.36083	1.97082	0.834801	0.0387734
IP6K3	3.97262	3.31232	0.833789	0.0429244
NDUFB4	58.6514	48.8495	0.832878	0.0279812
FAM162A	4.09582	3.41088	0.83277	0.047257
NAA38	1.55055	1.291	0.832611	0.0173503
UBL5	58.425	48.6414	0.832543	0.0425682
ASB8	3.41703	2.84224	0.831786	0.027846
GATB	1.14313	0.950726	0.831689	0.0334777
ZNF256	1.67929	1.39586	0.831216	0.0481061
FRAT2	3.46633	2.87995	0.830834	0.0320523
COX7C	213.978	177.69	0.83041	0.0262742
DCAF11	6.24983	5.18903	0.830267	0.0348056
FBXW4	1.39972	1.16214	0.830266	0.0402674
NDUFB7	28.9236	24.0081	0.83005	0.0297226
MOCS3	1.42643	1.18392	0.829991	0.037201
BAG1	7.25983	6.02249	0.829563	0.0449346
C6orf89	4.0436	3.35249	0.829086	0.0255857
LRSAM1	1.66892	1.38273	0.828517	0.0327014
CTBP1	2.44586	2.02637	0.828492	0.0492928
ZNF287	0.611858	0.506848	0.828375	0.0313219
PHPT1	60.6302	50.1423	0.827018	0.048744
RAPGEFL1	0.761863	0.630048	0.826983	0.0367583
RPUSD2	2.2145	1.83017	0.826448	0.0193412
FUNDC1	1.52273	1.25812	0.826225	0.0420259
NUMA1	1.9936	1.64643	0.825862	0.0306799
SLC6A8	32.5269	26.8588	0.825742	0.0491817
ECI1	7.02063	5.79427	0.825321	0.0445941
ADPRH	2.32955	1.92152	0.824846	0.0322477
MRPL36	8.60568	7.09649	0.824628	0.039349
SMIM20	0.584533	0.48195	0.824506	0.0475085
GSTM4	2.28009	1.87992	0.824494	0.0342083
APOO	0.695868	0.57373	0.82448	0.0459055
IVD	6.36227	5.24513	0.824412	0.030008
PBXIP1	11.1628	9.20265	0.8244	0.0402204
DHTKD1	1.44496	1.19003	0.823572	0.0365349
ECSIT	6.1745	5.08251	0.823144	0.0242789
GOT2	24.0128	19.7652	0.823108	0.0406374
SPPL2B	1.71232	1.40923	0.822994	0.0459488
ABHD10	4.00547	3.29417	0.822418	0.0449889
QARS1	20.7368	17.0458	0.822007	0.00812933
ILVBL	12.0541	9.90366	0.821602	0.0279944
MXD4	9.31939	7.64832	0.820689	0.0348997
METTL23	1.55823	1.27833	0.82037	0.0204005
MTUS1	2.18112	1.78863	0.820052	0.0425451
PRUNE1	2.36519	1.93924	0.819909	0.0416584
UQCR10	42.1949	34.5761	0.819438	0.0383424
NDUFS1	13.8661	11.3574	0.819081	0.0385695
CDK9	9.92018	8.12484	0.819022	0.032591
DNAJC19	11.2154	9.18375	0.818855	0.029818
NRSN2-AS1	1.03337	0.845828	0.818515	0.0258004
PDHA1	33.6729	27.5617	0.818513	0.0294538
ADI1	6.23438	5.10204	0.818371	0.0329138
ST3GAL1	3.82302	3.12671	0.817863	0.0263288
SEMA3G	4.55314	3.72363	0.817815	0.0461869
MRPL16	16.638	13.605	0.817706	0.0387738
VIPR2	0.66744	0.545754	0.817682	0.0397976
FAM220A	1.41461	1.15669	0.817669	0.0320614
NAXE	4.71928	3.85723	0.817333	0.037436
MAP3K12	1.03352	0.844265	0.81688	0.0310146
FIS1	11.1591	9.11492	0.816813	0.00873698
CD40	1.28221	1.04715	0.816673	0.0492578
CMTR1	1.75913	1.43661	0.81666	0.00452679
DNM2	2.34635	1.91603	0.816601	0.0314297
SERPINB6	11.1708	9.12105	0.816506	0.0294556
THEM6	2.28784	1.86616	0.815687	0.0387542
SOX13	0.641602	0.523336	0.815671	0.0481296
DDB2	1.1788	0.961498	0.815661	0.0272097
SH3BP2	1.266	1.03256	0.815607	0.0293937
ZNF91	0.87724	0.71541	0.815524	0.0365289
PLAAT3	2.6901	2.19356	0.815419	0.0323518
JRK	1.54106	1.25652	0.815362	0.0459
HAGH	4.28998	3.49758	0.81529	0.0336666
CPT2	1.12819	0.919661	0.815165	0.0306724
IMPA2	0.909376	0.740696	0.814511	0.0433997
EPAS1	7.75265	6.3145	0.814496	0.0217833
UQCC2	4.68709	3.81693	0.814351	0.0296812
NDUFB9	6.68709	5.44537	0.81431	0.0195065
ATP5PB	37.6631	30.6666	0.814236	0.0374163
KEAP1	5.47539	4.45709	0.814023	0.0422594
TXNRD2	0.914637	0.744435	0.813914	0.0198147
RP11-384K6.6	0.677437	0.551246	0.813723	0.0355794
COQ2	1.13926	0.926848	0.813554	0.0497201
TOMM7	16.0524	13.058	0.813461	0.0499946
METTL7A	7.47604	6.07881	0.813106	0.0499818
NDUFA6	22.9942	18.6946	0.813017	0.0262527
PMVK	4.54394	3.6937	0.812884	0.0258958
NIT2	1.88082	1.52885	0.812863	0.041647
TMEM185A	0.908489	0.738001	0.812339	0.0227258
FASTK	23.9883	19.4783	0.81199	0.0211113
UQCRC2	28.6757	23.278	0.811768	0.0394065
PPOX	1.40467	1.14015	0.811687	0.0247027
TIMM13	20.3375	16.5033	0.811469	0.0174448
GTF3C5	2.18673	1.77415	0.811329	0.0212186
NID1	3.15598	2.55998	0.811152	0.0480031
FAM131A	3.89683	3.16056	0.811059	0.0171111
MINDY1	6.04673	4.90093	0.81051	0.0322254
NDUFC1	4.44739	3.60298	0.810134	0.0305062
COPS9	5.02456	4.07036	0.810092	0.0196031
PLEKHJ1	6.6545	5.3895	0.809903	0.0170585
SLC4A3	69.4487	56.2336	0.809715	0.0407887
ACO2	12.876	10.4258	0.809709	0.0303565
RAD51-AS1	2.88071	2.33224	0.809605	0.0458175
IFI35	1.55345	1.25738	0.809412	0.036695
DYNC2I1	0.933617	0.755508	0.809227	0.0297728
ADAM23	1.05762	0.85569	0.809071	0.0330874
SLC25A45	1.6189	1.30956	0.80892	0.049565
MAGIX	0.689876	0.557609	0.808274	0.0448432
NAA40	3.05333	2.46786	0.808253	0.011459
TATDN3	1.50784	1.21869	0.808238	0.0398442
COPS5	2.211	1.78656	0.808032	0.0217374
COQ9	17.8586	14.4278	0.80789	0.022906
COQ6	1.61446	1.30392	0.807651	0.0195368
RBM20	2.40944	1.94597	0.807643	0.0323188
COX7B	66.7691	53.9232	0.807607	0.018145
FAM78A	3.25289	2.62614	0.807325	0.0472096
CCNB1IP1	4.10854	3.31284	0.806329	0.0338418
TELO2	2.92707	2.35977	0.806189	0.0404973
CDKN2D	4.7856	3.8575	0.806063	0.0237243
POLR2I	8.00169	6.44702	0.805707	0.0263738
HMGN3	4.72568	3.80725	0.80565	0.0439843
SELENOW	100.422	80.8897	0.805496	0.0263597
ASB13	0.746088	0.600693	0.805124	0.017075
ZNF740	2.41708	1.94577	0.805008	0.0133795
CDKN2C	1.50121	1.20829	0.804877	0.0281223
ADPRHL1	24.9455	20.0774	0.80485	0.0443728
NDUFS8	29.3093	23.5891	0.804831	0.0393034
MLIP	1.3753	1.10656	0.804597	0.0385423
BOLA3	2.18424	1.75715	0.804468	0.0394561
DCXR	34.5813	27.8153	0.804346	0.0464122
RP11-390P24.1	4.15835	3.3439	0.80414	0.0395212
BCL2L13	1.63552	1.31518	0.804136	0.0242926
HIBADH	0.873669	0.702434	0.804006	0.0375821
NDUFAF1	2.56403	2.06133	0.803942	0.0459183
SAFB2	3.05543	2.45564	0.803697	0.0367853
FRAT1	1.9264	1.54799	0.803568	0.0443524
WASH2P	1.62615	1.30665	0.803523	0.0461997
WWP1	1.53712	1.23508	0.803503	0.0480092
MCCC2	3.14457	2.52644	0.803431	0.0371266
LRRC20	1.12074	0.899919	0.802965	0.0411361
DMAC2	13.6271	10.9397	0.802794	0.025926
UBE2O	1.36781	1.09804	0.802773	0.0328605
ACAD9	1.28245	1.02922	0.802543	0.0114811
MRPS23	7.84854	6.29818	0.802465	0.0213608
TRMU	3.04568	2.44358	0.80231	0.0108183
SELENOO	3.95849	3.17576	0.802266	0.00659076
C3orf18	6.28247	5.03496	0.801431	0.0346819
ARHGEF37	0.76031	0.609239	0.801304	0.0270945
SMIM4	0.858582	0.687515	0.800756	0.0374838
SPG7	2.87802	2.30377	0.800468	0.0105741
AC010894.3	1.7657	1.41319	0.800359	0.0369328
SMARCD2	4.49985	3.59782	0.799542	0.0137167
ILF3-DT	15.5316	12.4181	0.799537	0.0238391
MRPS36	5.88374	4.70004	0.798818	0.0259656
ZNF606	0.744738	0.59485	0.798738	0.0359687
MTG2	2.43796	1.94698	0.798608	0.0107105
CBX8	0.80757	0.644825	0.798476	0.0426057
ANKS1A	0.695722	0.555402	0.798311	0.0211354
TRPT1	16.5485	13.21	0.798259	0.0206966
DSP	21.6538	17.2801	0.798016	0.0336179
SMDT1	6.63503	5.29294	0.797727	0.0341855
RIMKLA	0.620896	0.495187	0.797537	0.0479665
SLC25A3	101.655	81.0471	0.797276	0.0275144
BDH2	0.845369	0.673969	0.797248	0.0464323
NDUFA10	2.72703	2.17311	0.796877	0.026319
NDUFS6	12.9224	10.2954	0.796711	0.0144334
IP6K2	1.26105	1.00414	0.796269	0.0259148
PEBP1	64.8813	51.6586	0.796201	0.0272461
RPP25L	14.3021	11.3796	0.795661	0.0393417
SGCG	0.565256	0.4494	0.795037	0.0369711
TADA2B	4.3103	3.42576	0.794785	0.0137087
NDUFAB1	20.0485	15.9255	0.794349	0.0333869
COX4I1	107.982	85.7445	0.794066	0.0212608
H6PD	3.99262	3.16977	0.793907	0.0124613
EIF4EBP2	11.9745	9.506	0.793854	0.0263565
CBLB	0.558188	0.443059	0.793746	0.0392993
FPGS	3.42646	2.71967	0.793725	0.0443314
ANKZF1	9.00019	7.14267	0.793613	0.0211687
TIMM8B	56.235	44.6077	0.793238	0.022914
COX18	2.12025	1.68177	0.793193	0.0251143
TRIM63	26.0651	20.6653	0.792832	0.039546
C1orf115	4.74462	3.76039	0.792558	0.0430609
SDHC	2.59401	2.05447	0.792006	0.021076
SDHB	8.04828	6.37322	0.791873	0.0338847
MAPKAPK3	12.3756	9.79879	0.791784	0.025824
LPCAT4	7.08291	5.60795	0.791758	0.0422749
GLRX5	8.17934	6.47485	0.791611	0.0174152
HSBP1L1	2.45775	1.94508	0.791407	0.0291968
UQCRFS1	45.7724	36.22	0.791307	0.0255163
ACADVL	206.613	163.448	0.791082	0.0264005
GUCD1	14.4031	11.3907	0.790853	0.0209847
GPR157	1.82923	1.44658	0.790815	0.0327787
LMBR1L	3.94653	3.11998	0.790563	0.00760485
ZNF76	2.21775	1.75321	0.790537	0.0159137
BEX3	61.9979	48.9825	0.790067	0.0243438
MISP3	3.08244	2.43506	0.789979	0.0460911
CPTP	24.9665	19.7189	0.789814	0.0471206
CYB561A3	0.642503	0.507407	0.789735	0.0133418
GIGYF1	8.78786	6.93849	0.789553	0.0330017
SIAE	2.45468	1.9374	0.789268	0.03478
NIPSNAP2	8.92119	7.04029	0.789164	0.0430918
PALM	1.03169	0.813826	0.788827	0.0465983
MPI	5.27245	4.15642	0.788329	0.0351905
TMEM25	0.975676	0.76905	0.788223	0.0223911
MTHFR	3.00431	2.36776	0.788119	0.0260733
ZNF446	0.974328	0.767832	0.788063	0.0224162
FAHD2CP	1.53566	1.21007	0.787982	0.0374744
ZNF839	0.773766	0.609566	0.787791	0.0194262
FOXRED2	0.650851	0.512628	0.787627	0.0343793
PRDX5	71.2615	56.1202	0.787525	0.0390475
PAXIP1-DT	3.47658	2.73697	0.787259	0.0338733
HDHD5	2.69669	2.12231	0.787007	0.0258378
AFG3L2	3.25227	2.5595	0.786989	0.019587
TMEM177	1.44738	1.13904	0.786966	0.0325639
ANAPC11	7.10286	5.58929	0.786907	0.0241799
KANK2	18.8661	14.8433	0.786771	0.0263242
AK1	4.1565	3.26901	0.786482	0.0294223
NDUFA2	3.18896	2.50766	0.786355	0.0291766
ATPAF1	7.63176	6.0003	0.786228	0.0261352
GALK1	1.02846	0.808417	0.78605	0.0461789
EPN2	0.617287	0.485181	0.785989	0.0338443
USP2	4.90438	3.85441	0.785913	0.0259159
RNF207	10.0736	7.91335	0.785555	0.0369506
KLF9	7.1568	5.62159	0.785489	0.0394155
ATP5F1B	412.753	324.029	0.785045	0.0214205
ECHS1	21.0162	16.4951	0.784874	0.0365061
PRMT7	0.96113	0.753875	0.784364	0.0223763
NDRG2	9.93238	7.78891	0.784194	0.0123058
TUB	0.859446	0.673832	0.784031	0.0258677
ITPR3	0.996994	0.780297	0.78265	0.0327166
CFAP126	14.1879	11.0899	0.781644	0.0405302
SUOX	6.68612	5.22515	0.781492	0.0193164
S100A13	2.87958	2.25032	0.781476	0.0367463
ECHDC2	7.98121	6.23629	0.781371	0.0120074
IFT172	1.08046	0.843852	0.781009	0.023884
IL11RA	4.21943	3.29412	0.780703	0.0290249
PHYHD1	1.41195	1.10218	0.780609	0.023804
PCDH1	2.3923	1.86739	0.780584	0.037448
SLC48A1	1.38429	1.08052	0.780564	0.0250082
ISYNA1	9.72581	7.59062	0.780462	0.0471305
NEURL2	1.05719	0.824451	0.779852	0.046677
RASL12	1.65857	1.29336	0.779805	0.036727
NNT	6.81623	5.31401	0.779612	0.0367643
TIMMDC1	8.94228	6.97022	0.779467	0.0243432
TCF15	3.07808	2.39823	0.779132	0.0364262
UQCRC1	70.7768	55.1302	0.778931	0.0238626
TMEM38A	2.42836	1.89115	0.778777	0.0451372
MCRS1	10.7877	8.39981	0.778649	0.0115218
GALNT16	1.85476	1.4433	0.778161	0.0317436
H2BC5	0.890282	0.692674	0.778038	0.0448348
PTDSS1	3.52796	2.74357	0.777664	0.0340719
NDUFB1	27.0793	21.0367	0.776854	0.0234296
TMEM187	0.951335	0.738992	0.776795	0.0292808
D2HGDH	1.67289	1.29933	0.776697	0.0195708
LINC00888	2.68608	2.0861	0.776634	0.0225076
RGN	2.09759	1.62807	0.776162	0.0481152
PNPLA4	1.29942	1.00838	0.776022	0.0267007
PIDD1	2.58556	2.00642	0.776012	0.0322161
CNN2	5.68558	4.4116	0.775929	0.0294752
PDHB	37.9735	29.4572	0.775728	0.0135073
TNS1	9.89447	7.67471	0.775656	0.0161485
KLHDC2	5.4687	4.24119	0.775539	0.026082
ALDH7A1	1.22677	0.951329	0.775475	0.0231992
EPHX2	1.0858	0.841826	0.775307	0.047188
UQCRB	71.7691	55.6337	0.775176	0.0180546
NDUFS2	25.7366	19.9498	0.775153	0.0182227
TMEM116	0.646435	0.500921	0.774896	0.0369232
SAMHD1	0.717733	0.556116	0.774823	0.0347051
TOB2	11.8969	9.21506	0.774577	0.0482075
AIFM1	5.10448	3.95303	0.774423	0.0212462
NUDT7	0.868035	0.67217	0.774358	0.0416115
DGLUCY	2.25368	1.7446	0.774111	0.027038
GLUD1P3	2.01643	1.56061	0.773945	0.0327239
COX17	4.20799	3.25631	0.773839	0.00728622
SLC25A20	2.55943	1.97993	0.773581	0.0296763
GPX3	154.859	119.74	0.773221	0.0381801
SNTA1	9.02487	6.97819	0.773218	0.0262161
C22orf46	4.8191	3.72305	0.77256	0.0234776
ALAD	15.2455	11.7768	0.772476	0.0355307
TMEM88	20.4083	15.7548	0.77198	0.0450121
SEC31B	1.06754	0.823512	0.771412	0.0160318
PCYT2	7.22922	5.57639	0.771368	0.0263147
OXSM	1.64046	1.26521	0.771256	0.0289102
NEIL1	2.44491	1.88496	0.770972	0.0118082
TCEA3	2.00836	1.54794	0.770746	0.0199811
CYC1	173.149	133.415	0.770519	0.0312991
PDE4A	0.700548	0.53971	0.770412	0.0453765
LRRC2	3.8936	2.99897	0.770231	0.0385834
NR1H3	0.852685	0.656561	0.769992	0.0449994
SMPD4BP	3.99815	3.07799	0.769853	0.0258506
NDUFB2	5.72702	4.40679	0.769473	0.0104748
ATP5MC3	134.546	103.415	0.76862	0.0143825
DDI2	0.993748	0.762914	0.767713	0.029796
TUBE1	3.84009	2.94805	0.767703	0.0488511
ZBTB3	1.36875	1.05046	0.767459	0.0226012
ACADS	9.42562	7.23246	0.767319	0.0280259
TTC38	2.22699	1.70797	0.766941	0.0106614
AQP1	25.1601	19.2962	0.766936	0.0446835
TSC22D1	1.89697	1.45477	0.76689	0.0348253
CBX7	4.58878	3.51439	0.765866	0.0195393
CAPN10-DT	1.02412	0.783173	0.764727	0.0379464
GATA2-AS1	1.0894	0.832856	0.764505	0.0431446
GAS6-DT	2.08637	1.59345	0.763745	0.0278245
DHCR7	1.73485	1.32466	0.763563	0.0328993
HLF	0.755435	0.576669	0.763361	0.0381942
MAOB	2.3371	1.78378	0.763247	0.0170242
RRAD	38.2709	29.2047	0.763104	0.0406439
ATXN1-AS1	1.06198	0.810117	0.762837	0.0451134
RP11-274B21.3	15.3871	11.7314	0.76242	0.0358768
FITM2	48.9058	37.2592	0.761858	0.0210823
SPHK2	1.27958	0.974704	0.761736	0.0464517
PYGB	10.9085	8.30733	0.761547	0.0464643
MB	296.241	225.498	0.761197	0.0430948
CS	27.294	20.7684	0.760914	0.0176109
RP4-591C20.9	2.03718	1.54904	0.760387	0.0333639
SPX	1.44065	1.0952	0.760216	0.0471413
DCAF8	0.745506	0.566664	0.760107	0.0350478
ATP5PF	21.4304	16.2864	0.759968	0.0180552
C1orf74	0.702063	0.533507	0.759914	0.0255085
SHANK3	8.09664	6.15248	0.75988	0.0238007
ANKRD16	0.710087	0.539562	0.759854	0.0395101
MLX	17.6676	13.4121	0.759136	0.0146239
MT1L	7.01444	5.32122	0.758609	0.0368073
USHBP1	0.81598	0.618913	0.75849	0.0229526
KMT2E-AS1	3.4477	2.61465	0.758376	0.0222115
SCPEP1	4.28407	3.24748	0.758036	0.0322391
GPX4	66.2994	50.2555	0.758008	0.0121286
MAN2A2	9.77959	7.39997	0.756674	0.0296427
BOLA1	0.999441	0.755856	0.756279	0.0185139
MCEE	1.87111	1.41344	0.755402	0.0243088
URB1-AS1	8.32507	6.28468	0.75491	0.041712
KLHL36	6.98164	5.26963	0.754784	0.0259505
AKAP1	10.3143	7.78428	0.754709	0.025567
WDR31	1.3517	1.02	0.754604	0.0400967
RP11-274B21.2	10.4617	7.89315	0.754483	0.0295779
NDUFA1	76.2499	57.5284	0.754473	0.0271722
KCNJ11	1.51334	1.14148	0.754275	0.0291841
FAM219B	5.89236	4.44439	0.754263	0.0174606
TMEM159	5.35392	4.03659	0.753951	0.0276771
AHCY	1.88263	1.41917	0.753826	0.0276296
RIDA	2.48763	1.87431	0.753452	0.0264916
LIMS2	8.66963	6.53117	0.753339	0.0330644
LDB3	66.7023	50.2433	0.753247	0.0231855
ECH1	17.4499	13.1438	0.753233	0.0367805
FKBP5	3.47764	2.61901	0.753099	0.0420807
PRXL2A	6.60153	4.97084	0.752983	0.0262937
GAS8	1.45542	1.09567	0.752824	0.0327703
NDUFB3	13.7858	10.3656	0.751906	0.0142866
C10orf71	8.09195	6.08237	0.751656	0.0451917
RWDD2B	1.72872	1.29881	0.751312	0.0266413
LGALS3BP	76.3681	57.3559	0.751046	0.0464648
KIF1C	59.1477	44.3307	0.749492	0.0256967
RXRA	1.25474	0.940409	0.749487	0.0291548
SELENOP	0.889541	0.66668	0.749466	0.0289598
H3C6	4.72315	3.53901	0.74929	0.0461792
CHST10	0.868654	0.650724	0.749118	0.0203901
RP5-882C2.2	1.58305	1.18575	0.74903	0.0227485
SDAD1P1	1.04042	0.779217	0.748946	0.0455673
ZNF418	1.04693	0.783624	0.748495	0.00777472
CSDC2	43.4242	32.5001	0.748432	0.0247155
CCDC51	2.1195	1.5862	0.748382	0.0193024
PATJ	0.583915	0.436237	0.74709	0.0306817
RASGRP2	2.77047	2.06869	0.746692	0.0226529
FYCO1	5.07335	3.78795	0.746638	0.0246654
AMER1	0.651944	0.486541	0.746293	0.036924
MAN1B1-DT	1.73455	1.29376	0.745878	0.0443875
TPRN	2.76209	2.06006	0.745836	0.0491167
SIRT3	3.04622	2.27055	0.745367	0.0218479
ATP1A2	37.2525	27.7392	0.744627	0.0322196
C11orf71	1.05723	0.786982	0.744381	0.0449743
MTIF3	8.84201	6.56661	0.742661	0.030755
DBI	47.5435	35.3084	0.742654	0.0180768
APOL3	2.78048	2.06387	0.742272	0.0257329
PHF7	2.2501	1.66983	0.742114	0.0330623
NDUFV1	84.7159	62.8632	0.742047	0.0144682
SLC25A12	1.14134	0.846839	0.741971	0.0264125
PKN3	1.8063	1.33977	0.741718	0.0306985
MYBPC3	528.187	391.034	0.740332	0.0228813
CMBL	2.19222	1.62287	0.740286	0.0294998
HYAL1	8.92335	6.59935	0.739559	0.0258816
ALDH2	6.03397	4.46239	0.739545	0.012273
PPP1R3B	10.8387	8.01454	0.73944	0.0393778
CTB-129O4.1	1.27217	0.939788	0.738729	0.0319692
MLF1	4.10908	3.03487	0.738576	0.0319974
RP11-867O8.5	1.05257	0.776766	0.737969	0.0307229
ABTB1	9.88652	7.29217	0.737587	0.0316327
RP3-465N24.7	0.695803	0.513182	0.73754	0.0341951
PEAR1	2.86748	2.11327	0.736979	0.0299957
RP11-98I9.4	0.991118	0.730338	0.736883	0.0355656
NUDT17	1.11884	0.824152	0.73661	0.0379653
MBLAC1	1.11399	0.820193	0.736268	0.0495636
TBX3	3.39436	2.49911	0.736255	0.0388108
TCAP	4029.64	2965.99	0.736043	0.0321061
CD82	0.800092	0.588455	0.735484	0.026394
APCDD1	1.51001	1.10968	0.734882	0.0333024
CDC42EP4	3.5419	2.60256	0.734791	0.012965
MTLN	1.40232	1.0304	0.734777	0.0327911
GCDH	2.31766	1.70141	0.734105	0.0298539
DECR1	7.48533	5.49103	0.733572	0.0298906
SNHG19	4.83388	3.54592	0.733555	0.0327234
RAPGEF3	1.87067	1.37207	0.733464	0.0405144
GPT2	0.748227	0.548793	0.733457	0.0464552
HADH	7.38401	5.41245	0.732997	0.0194043
ATOH8	2.09875	1.53807	0.73285	0.0291595
TESC	0.872797	0.639456	0.732652	0.0281185
C1RL	1.40298	1.02783	0.732602	0.0225078
ATP5F1A	103.809	76.0389	0.732491	0.0218314
HMOX2	2.04698	1.49891	0.732255	0.00840916
GMPR	3.00908	2.20146	0.731605	0.010819
TBX5-AS1	5.58735	4.08487	0.731093	0.0310943
MDH2	28.7818	21.0414	0.731066	0.0191209
FN3K	6.88801	5.03288	0.730672	0.0322997
NDUFB10	120.043	87.7113	0.730663	0.0190651
INKA2	1.05901	0.773481	0.730382	0.0299904
TSSK3	0.888177	0.648478	0.730123	0.0195735
MAP3K6	11.5229	8.41133	0.729965	0.0258769
RP11-454H13.8	1.74739	1.27393	0.729047	0.0297173
H2AW	9.77052	7.11856	0.728576	0.0422771
MID1IP1	9.00472	6.55965	0.728468	0.0327242
MOCS1	2.11578	1.54017	0.727941	0.0127247
C11orf1	2.14877	1.56395	0.727832	0.0262754
MYLK3	7.23902	5.26817	0.727746	0.0261278
RP3-525N10.2	0.664309	0.483364	0.72762	0.0462051
NTHL1	1.88591	1.37169	0.727339	0.0263015
OSER1-DT	1.29309	0.940501	0.727329	0.0227011
SNHG30	1.16674	0.847985	0.726799	0.0260111
RP11-23P13.6	6.23079	4.52717	0.726579	0.0393857
SIRT4	0.700084	0.508599	0.726483	0.0417963
RP11-111M22.3	1.63119	1.18436	0.726071	0.0298629
C1R	14.2703	10.361	0.726052	0.0301052
TWF2	2.825	2.05085	0.725965	0.0306633
MED25	3.64787	2.64636	0.725454	0.029601
IGFBP3	15.248	11.0599	0.725335	0.0451876
LINC02767	0.71848	0.520782	0.724839	0.0439335
MYH7	2293.84	1661.41	0.724292	0.0272102
PDE2A	0.712227	0.514888	0.722927	0.0294947
SLC25A4	503.059	363.592	0.722762	0.006762
MEG3	1.20498	0.870768	0.722643	0.0486205
RP1-39G22.7	6.44321	4.65603	0.722625	0.0315966
MARK3	2.07647	1.49997	0.722366	0.0210329
PPM1K	23.5139	16.9447	0.720624	0.0486061
TEF	1.45283	1.04666	0.72043	0.0324596
UBE2QL1	1.33706	0.962749	0.720051	0.0133577
ACOT11	1.07822	0.776268	0.719955	0.0400225
AMY2B	1.27817	0.919386	0.7193	0.0263448
RGMA	0.728489	0.523196	0.718192	0.039809
SLC41A1	37.0079	26.5454	0.717289	0.0193979
SLC29A1	13.7298	9.84431	0.717001	0.0259713
SNRNP25	14.1548	10.1479	0.716923	0.00480502
RPL3L	30.0689	21.5109	0.715388	0.0142703
FAM229B	2.4536	1.75469	0.715148	0.0241127
PLPP7	2.91462	2.08405	0.715033	0.0211246
RCSD1	1.3721	0.979843	0.714121	0.0172582
COQ8B	1.29905	0.926928	0.713544	0.0122768
LSMEM2	3.2482	2.31697	0.713309	0.0306945
PNMT	4.77678	3.40724	0.713292	0.0491045
YPEL3	13.812	9.84957	0.713117	0.0310255
FUZ	1.95015	1.39063	0.713091	0.0075675
NAP1L2	5.5082	3.92719	0.71297	0.0278886
HFE	1.01069	0.720272	0.712655	0.0332427
MADD	2.25416	1.60518	0.712096	0.00798543
IDH2	51.9356	36.9815	0.712065	0.0136916
MYOM3	5.38052	3.83076	0.711967	0.0321907
ADSS1	8.54548	6.08228	0.711754	0.0214205
NDUFB6	5.48583	3.90167	0.711227	0.012196
GPD1L	9.84659	7.00096	0.711004	0.022299
AIF1L	3.76327	2.67516	0.710859	0.0361971
ACAT1	11.6417	8.27399	0.710717	0.0120614
POLM	2.89183	2.05154	0.709427	0.00685784
MLPH	1.14125	0.809566	0.709371	0.0471287
RP11-434H6.7	2.80077	1.9856	0.708949	0.0481881
PIM3	23.5707	16.7104	0.708947	0.0250557
PTP4A3	3.82195	2.70937	0.708897	0.0319712
CDS2	3.24631	2.29896	0.708177	0.0114751
FOXO4	8.84408	6.26305	0.708163	0.0180725
COX6A2	702.415	496.586	0.706969	0.0254397
NCKIPSD	4.82703	3.40747	0.705915	0.0373641
PHKA2	0.993162	0.700946	0.705772	0.0077854
TFIP11-DT	1.77025	1.24865	0.705353	0.0228789
RNF5	12.4028	8.74273	0.7049	0.0273462
FHL2	16.3622	11.529	0.704608	0.0331703
C19orf18	1.36515	0.961622	0.704408	0.0219623
GLUL	46.2224	32.5535	0.704279	0.00815949
GOT1	28.2435	19.8837	0.704012	0.0139923
LRRC39	5.59811	3.93942	0.703704	0.0299603
RP11-134L10.2	1.20238	0.846073	0.703665	0.0459188
RIPOR3	0.723744	0.509249	0.70363	0.0231353
CTC-338M12.5	1.06464	0.747887	0.702479	0.0347513
ILRUN-AS1	3.56313	2.50252	0.702338	0.0258495
LINC01128	6.36862	4.46659	0.701343	0.0195582
AP006621.5	2.09589	1.4699	0.701325	0.0350404
NFE2L1	126.561	88.742	0.701182	0.0214542
FITM1	29.8194	20.9078	0.701149	0.0267316
CCDC69	7.53284	5.2814	0.701117	0.0107311
SPATA24	2.02047	1.41653	0.701092	0.00719276
PLCD3	5.47733	3.83987	0.701047	0.0123429
ADRB1	13.2785	9.30377	0.700664	0.0297936
ABCA6	0.695235	0.487077	0.700594	0.0272348
RP11-63E9.2	5.91729	4.14106	0.699823	0.036758
MPP3	7.80718	5.46137	0.699531	0.0130579
DYRK3	0.821721	0.574795	0.699502	0.0263257
MYL3	113.657	79.4808	0.699304	0.00781086
FBXO32	7.47645	5.22287	0.698577	0.0367635
HJV	3.46208	2.41578	0.697783	0.0394103
SP2-DT	8.24448	5.75146	0.697614	0.0442533
RP11-600F24.7	1.12462	0.782962	0.696199	0.0193755
TMEM143	2.55917	1.78004	0.695554	0.0239121
CLGN	4.49109	3.11704	0.69405	0.0242705
PPP1R12B	6.8108	4.7258	0.693868	0.0259798
C1orf53	0.595148	0.412761	0.693544	0.0316087
COX7A1	326.51	226.435	0.693501	0.0291191
RP5-1103G7.11	6.63958	4.60262	0.69321	0.0471732
PLA2G5	3.92425	2.71398	0.691591	0.00794087
EPN3	1.16381	0.804489	0.691257	0.0417657
MIR1-1HG-AS1	11.7928	8.14935	0.691043	0.0478667
EPOR	2.77846	1.91974	0.690934	0.0320523
RP11-708J19.1	0.764426	0.528094	0.690837	0.0442601
CALCOCO2	11.7321	8.10433	0.69078	0.014385
TBX5	1.79401	1.23902	0.690643	0.0310495
LINC02761	0.663112	0.457529	0.689973	0.0416337
CTB-129P6.11	0.703075	0.483958	0.688346	0.0285613
CELSR2	1.02297	0.703811	0.688007	0.049986
HLA-E	20.6743	14.2181	0.687716	0.0390222
KLHL21	8.6113	5.92163	0.687658	0.0263435
ADAMTS15	2.64343	1.81769	0.687626	0.0398032
QPRT	1.19384	0.820584	0.687348	0.0194508
S1PR3	5.27078	3.62218	0.68722	0.0304043
HSPB3	298.628	204.403	0.684475	0.0159582
DENND3	1.43774	0.983439	0.684018	0.0119174
HEY2	4.68577	3.19876	0.682656	0.031997
FAM107A	3.81633	2.60509	0.682616	0.0252731
RP11-594N15.3	4.71276	3.21632	0.68247	0.0451821
CIART	2.72852	1.86129	0.682161	0.0369431
FAXDC2	1.44308	0.984186	0.682004	0.0272168
PSMG3-AS1	0.684445	0.465572	0.680218	0.0104255
MT1HL1	3.8547	2.61943	0.679541	0.0277056
PDZRN3	0.724132	0.491975	0.6794	0.00751106
RP3-512B11.3	13.6564	9.27581	0.679226	0.0193916
CRISPLD2	0.826782	0.561534	0.67918	0.0294496
ANK1	0.606429	0.411161	0.678003	0.033009
KLHDC3	24.6862	16.7175	0.677201	0.00836773
RP4-621B10.8	1.08079	0.731502	0.676821	0.0471162
TMEM86A	0.864623	0.583691	0.675081	0.0210968
MYOM2	12.4181	8.3815	0.674942	0.0292866
KLHL24	4.84425	3.26939	0.674901	0.0214635
MRPS25	2.47946	1.67172	0.674226	0.0289034
FBLIM1	4.45455	2.99926	0.673304	0.00813741
ASB10	4.86899	3.27646	0.672925	0.0180852
ACACB	2.88492	1.93842	0.671912	0.0153502
ZNF554	0.810867	0.544583	0.671605	0.00460002
MTMR14	1.4925	1.00138	0.670942	0.00820883
SLC9A3R2	30.5053	20.4542	0.670511	0.0320217
CTNNBIP1	0.732167	0.490744	0.670263	0.00149423
LINC01460	2.5485	1.70577	0.669324	0.0213802
PLXNB1	6.60574	4.41748	0.668733	0.0197869
OPLAH	15.3521	10.2627	0.66849	0.02591
PFKM	31.3431	20.9448	0.668241	0.0067036
PPP1R13B	1.78811	1.19419	0.667852	0.00569812
ARRDC2	5.7944	3.86802	0.667545	0.0198322
ADRA2B	4.95818	3.30667	0.666913	0.0272382
ATP2A2	64.7598	43.1876	0.666889	0.0207952
LSS	1.57113	1.04686	0.666314	0.0238373
PAIP2B	4.06386	2.70697	0.666108	0.0173428
ENOSF1	1.76549	1.17553	0.665836	0.0107012
TCP11L2	0.98549	0.656064	0.665724	0.0338663
EMILIN3	1.52679	1.01606	0.665487	0.0367384
DIPK1B	2.05086	1.36419	0.665182	0.0456039
GATA2	2.99772	1.9934	0.664972	0.0198478
GGT5	3.38366	2.24963	0.664851	0.0367187
RP11-81A22.4	0.756201	0.500507	0.66187	0.0371592
GPIHBP1	14.2272	9.41201	0.661552	0.0364792
TST	5.5512	3.66642	0.660473	0.0210565
JUP	12.0327	7.93605	0.659542	0.0283924
PIK3IP1	3.97211	2.61734	0.658929	0.023823
KLF15	9.7962	6.45222	0.658645	0.0123124
COX6A1P2	4.46222	2.93409	0.65754	0.0418887
TNS2	21.7225	14.2597	0.656448	0.0173168
RP11-262H14.4	0.626585	0.411296	0.656409	0.0312866
RP11-517P14.2	3.42114	2.24313	0.655668	0.0272296
SREBF1	2.38617	1.56446	0.655636	0.0339077
PTPN3	1.80515	1.18305	0.655373	0.0292043
DXO	1.73584	1.13756	0.655336	0.0223378
LA16c-380H5.5	3.06098	2.00352	0.654535	0.0459728
RP11-19D2.1	4.05551	2.65303	0.654178	0.0385407
RGCC	9.01379	5.89279	0.653753	0.0165742
NEAT1	64.2916	41.9508	0.652508	0.0321209
SPATA25	3.38998	2.20902	0.65163	0.0106795
PNPLA7	1.10834	0.720365	0.649948	0.0462163
TSKU	1.61923	1.05096	0.649047	0.0301529
RP11-400F19.19	2.28621	1.4838	0.649023	0.0320441
EIF4EBP1	0.842808	0.546623	0.648573	0.0143869
RP11-61K9.3	2.58785	1.67489	0.647214	0.0292268
SMTNL2	0.882827	0.571016	0.646804	0.0292573
ITPKA	0.691489	0.446508	0.645721	0.0369512
LINC02716	2.50025	1.61407	0.645563	0.0303495
SCNN1D	1.13072	0.727428	0.643329	0.0333406
AZGP1	18.1167	11.6549	0.64332	0.046218
AQP7	20.1444	12.9583	0.64327	0.0213927
ACSS1	6.33211	4.06121	0.641368	0.0161606
RP11-686O6.2	1.4434	0.924598	0.640568	0.0489403
LINC00482	1.19447	0.764574	0.640093	0.0320245
ASB16-AS1	1.633	1.04409	0.639367	0.0122804
PROB1	26.3027	16.7563	0.637056	0.0401815
LINC02517	1.60855	1.02468	0.63702	0.022346
GPT	8.29172	5.27317	0.635956	0.0135766
ALDH1L1	1.20042	0.762415	0.635122	0.010691
FBXO40	13.7787	8.74651	0.634784	0.0130877
PTH1R	1.66394	1.05616	0.634734	0.0321469
PPP1R1A	6.11431	3.87945	0.634487	0.0361715
SEMA4B	1.22438	0.775666	0.633516	0.0197963
RP11-301O19.1	2.1904	1.38751	0.633452	0.0311294
PERM1	47.4283	29.9752	0.632011	0.0324286
CEP85	2.97051	1.87481	0.631142	0.00807554
RP11-1017G21.5	2.8013	1.76225	0.629081	0.0263088
IZUMO4	1.4444	0.906018	0.627265	0.0203684
PRX	0.910888	0.57126	0.627147	0.0228571
HAPLN2	0.955292	0.598852	0.626879	0.03852
CD300LG	4.86567	3.04062	0.624912	0.0349649
ASB11	2.99609	1.85668	0.6197	0.0218238
ASPG	1.36625	0.844884	0.618398	0.0223478
FSD2	2.95701	1.82707	0.617876	0.0174019
RP11-1180F24.3	0.887451	0.548174	0.617695	0.0262281
LDHD	33.8201	20.8519	0.616555	0.00654432
RP11-317B17.5	0.66221	0.407804	0.615824	0.00818279
SMCO1	9.68203	5.95496	0.615053	0.0264266
DNASE1L1	1.05762	0.649954	0.614542	0.016408
AC144831.1	2.80232	1.71435	0.61176	0.029035
SLC25A34	3.35522	2.052	0.611586	0.0361466
CASP16P	0.92408	0.561361	0.607481	0.0188396
RP11-250B2.6	5.64238	3.4272	0.607403	0.0330617
RP11-98F14.12	1.76608	1.07126	0.606574	0.0169017
LINC01954	1.04174	0.629053	0.603848	0.0177848
RP11-338L17.1	0.80366	0.485093	0.603604	0.0417725
SLC5A1	6.81716	4.09208	0.600262	0.012012
AC009955.8	1.19973	0.717022	0.597655	0.0211069
HIF3A	4.89991	2.9254	0.597031	0.00261539
PLIN5	10.1885	6.07093	0.595859	0.0119211
RP11-311H10.4	1.7082	1.01536	0.594403	0.0210585
CKM	324.148	191.176	0.58978	0.0120664
AC007383.3	1.37378	0.810094	0.589684	0.0350597
SLC2A4	46.0078	27.0545	0.588041	0.00734256
C16orf86	2.27507	1.33779	0.588024	0.00335772
NT5C1A	3.71494	2.17835	0.586375	0.0297024
ITGA10	1.07475	0.629817	0.586012	0.0278791
HRCT1	5.62315	3.29461	0.585901	0.0421459
RP11-664H17.2	0.90885	0.530827	0.584065	0.0251873
PRDM16-DT	5.26628	3.07514	0.583929	0.0118125
PHKG1	2.6153	1.5166	0.579894	0.0290871
AC005618.6	2.09974	1.21755	0.579857	0.0217857
PIFO	1.79385	1.0379	0.578592	0.0197457
WDR62	0.948973	0.545773	0.57512	0.0324613
SNHG25	2.48207	1.42621	0.574607	0.0322106
CTD-2006M22.2	4.50431	2.58086	0.572975	0.01885
DOCK9-DT	1.03444	0.59209	0.57238	0.032306
H2BC8	1.9268	1.10142	0.571629	0.0227807
MIR3124	6.09485	3.48348	0.571545	0.0328127
CACNA1H	0.898036	0.510907	0.568916	0.0297728
APOD	29.8738	16.9633	0.567831	0.0320861
CKB	150.888	85.491	0.566585	0.0156667
AC005076.5	1.28108	0.72103	0.56283	0.0159844
PYGM	15.1151	8.45981	0.559692	0.011462
IRF6	4.61596	2.57087	0.556952	0.0174448
ADAM11	1.61555	0.894878	0.553915	0.0465975
RP11-216L13.16	1.77414	0.982583	0.553836	0.0390738
SELENBP1	12.0579	6.60973	0.548163	0.00456167
COQ10A	35.8065	19.5465	0.545892	0.0064498
SLC26A9	2.40068	1.30926	0.545373	0.0291995
RPL23AP2	1.67762	0.912859	0.544139	0.0374339
RP11-665C16.9	2.77298	1.50553	0.542929	0.0320819
NUDT8	11.2475	6.10649	0.542918	0.011497
MPP2	1.80457	0.975099	0.540351	0.0452159
ADH1B	3.52365	1.89754	0.538515	0.0152076
TOLLIP-AS1	1.08008	0.580204	0.537184	0.0238798
YBX2	0.733721	0.391505	0.533588	0.0173938
PNMA3	1.22321	0.651223	0.532389	0.0256201
SH3RF2	3.03254	1.60365	0.528813	0.0165564
RP11-817O13.9	0.970644	0.512784	0.528293	0.035137
COX7A2P2	1.12399	0.590467	0.525329	0.041091
RP3-439F8.1	1.33133	0.698621	0.524752	0.00875496
SMIM1	1.60073	0.827917	0.517214	0.0325158
RP11-1081M5.2	1.63253	0.839521	0.514244	0.0388002
GALNT15	1.20302	0.617346	0.513164	0.0259327
SBK3	2.78252	1.42678	0.512766	0.0234417
PHKA1P1	0.874438	0.446623	0.510754	0.0294495
ADGRD1	1.0595	0.539997	0.509669	0.00525828
ASB15	1.66136	0.828713	0.498817	0.0143481
SHISA3	5.00933	2.47011	0.493103	0.0195572
C6	1.20529	0.59171	0.490928	0.0412612
RGL3	1.2607	0.614965	0.487796	0.0130238
KBTBD13	4.07954	1.95393	0.478959	0.00788178
WASF4P	1.02896	0.491417	0.477585	0.0210586
RORC	1.70448	0.803339	0.47131	0.0211128
CITF22-49E9.3	0.984543	0.46152	0.468766	0.0249807
CYP4B1	1.81116	0.835727	0.461431	0.0181769
RP11-432J24.5	5.13054	2.34126	0.456338	0.00877296
RP11-529J17.6	3.4688	1.54222	0.444599	0.0211301
RPS15AP14	1.22029	0.537013	0.44007	0.0324493
LINC02137	2.82048	1.23971	0.439538	0.0341952
CH17-469D17.1	3.00605	1.31473	0.43736	0.00867885
RGS9BP	1.24829	0.544208	0.435963	0.0222735
MTATP6P2	15.2954	6.0921	0.398295	0.0381382
OPN4	0.844861	0.32606	0.385933	0.00496466
CA14	1.74831	0.652416	0.37317	0.00647373
GNMT	3.24396	0.675239	0.208153	0.00651534
