# Supplementary material for: ALKBH5 inhibitors as a potential treatment strategy in heart failure—inferences from gene expression profiling
Source: Front Cardiovasc Med. 2023 Jul 31;10:1194311. doi: 10.3389/fcvm.2023.1194311 (PMC10425272; doi:10.3389/fcvm.2023.1194311)
Supplement: Supplementary file 3 [file Table2.xlsx]

## Sheet: Sheet1
Supplementary Table S2 A: Gene set enrichment analysis among the overexpressed genes in the heart failures
GO Term ID	Term description	observed gene count	background gene count	false discovery rate	Proteins in the network
GO:0010033	Response to organic substance	152	3011	1.58e-15	RALA,ITGA3,DERL2,CORO1A,NAMPT,TWISTNB,CAV2,SERPINE1,SEC61B,CCL2,ZPR1,IGFBP2,SEC61A1,SOX4,CANX,PYCARD,HSPB1,SDF2L1,YWHAH,RAP1B,SORT1,AKIRIN2,THBS1,IPO5,CILP,LOXL1,C19orf10,CAPZA1,ACTR3,KIF1B,SLC9A1,DGKD,NRP1,LUM,WNT9A,CCNA2,DUSP6,HSPB8,HSPA13,FCER1G,CXCL16,LAPTM5,PCOLCE2,ITGB5,ANXA5,MAP1B,AVPR1A,HSP90B1,PDIA3,CCL11,HSPA4,COL3A1,B3GNT2,JAGN1,LPL,CASP3,TRIB1,MMP19,EDEM3,HSPH1,AGTRAP,CALR,F2R,HSPA5,T…
GO:0006986	Response to unfolded protein	32	166	3.5e-14	DERL2,CCL2,CANX,HSPB1,THBS1,C19orf10,HSPB8,HSPA13,HSP90B1,HSPA4,EDEM3,HSPH1,CALR,HSPA5,HSP90AA1,GFPT1,BAG3,PTPN1,EDEM2,DNAJA1,ERO1L,PDIA6,KDELR3,DNAJB11,SRPRB,SERP1,HSPA8,MANF,SERPINH1,FICD,DNAJC3,HYOU1
GO:0035966	Response to topologically incorrect protein	33	188	8.23e-14	DERL2,CCL2,CANX,HSPB1,SDF2L1,THBS1,C19orf10,HSPB8,HSPA13,HSP90B1,HSPA4,EDEM3,HSPH1,CALR,HSPA5,HSP90AA1,GFPT1,BAG3,PTPN1,EDEM2,DNAJA1,ERO1L,PDIA6,KDELR3,DNAJB11,SRPRB,SERP1,HSPA8,MANF,SERPINH1,FICD,DNAJC3,HYOU1
GO:0048518	Positive regulation of biological process	230	6112	5.39e-12	RALA,ITGA3,DERL2,FSTL3,MYH9,CORO1A,AGO2,PLIN3,NAMPT,TWISTNB,CAV2,SERPINE1,PFN1,CCL2,ZPR1,GOLT1B,TMEM30A,HBEGF,IGFBP2,ODC1,PRRX1,SOX4,RAP2A,SLC22A5,VASP,PYCARD,HSPB1,YWHAH,RAP1B,LMAN1,GADD45G,CLEC10A,XPO4,SORT1,SLC38A2,AKIRIN2,SMPD2,THBS1,IPO5,MMD,TMED2,C19orf10,ACTR3,KIF1B,SLC9A1,SLAIN2,ARRDC3,SEMA3C,NRP1,LLPH,PHLDA1,LUM,JDP2,ARRDC4,WNT9A,SLC20A1,CCNA2,CCT6A,DUSP6,CCT5,HSPB8,OTUD6B,FCER1G,CXCL16,…
GO:0042221	Response to chemical	181	4333	5.39e-12	RALA,ITGA3,DERL2,FSTL3,CORO1A,PPP2CB,NAMPT,TWISTNB,CAV2,SERPINE1,SEC61B,CCL2,ZPR1,TMEM30A,HBEGF,IGFBP2,RPN2,SEC61A1,SOX4,RAP2A,SLC22A5,VASP,CANX,PYCARD,HSPB1,SDF2L1,YWHAH,RAP1B,SORT1,SLC38A2,AKIRIN2,THBS1,IPO5,CILP,LOXL1,C19orf10,CAPZA1,ACTR3,KIF1B,SLC9A1,DGKD,SEMA3C,NRP1,LUM,WNT9A,CCNA2,DUSP6,HSPB8,HSPA13,FCER1G,CXCL16,LAPTM5,RNF149,PCOLCE2,ITGB5,ANXA5,MAP1B,AVPR1A,HSP90B1,PDIA3,C3AR1,CCL11,HSPA…
GO:0051641	Cellular localization	140	2967	5.39e-12	FUCA2,RALA,DERL2,CMTM6,MYH9,PGRMC1,CORO1A,CAV2,SERPINE1,SEC61B,TMEM30A,SEC61A1,RAP2A,CANX,PYCARD,TUBA4A,HSPB1,YWHAH,RAP1B,LMAN1,NXT1,XPO4,SORT1,THBS1,LYZ,IPO5,KPNA3,CYSTM1,TRAM1,TMED2,CSE1L,CAPZA1,ACTR3,KIF1B,SEPT11,SSR3,NRP1,FCER1G,ARPC5,ANXA5,STARD4,MAP1B,GEM,CCT2,HSP90B1,MAP1A,SNRPD1,C3AR1,HSPA4,RNASE2,ARF4,ABRA,BVES,PACS1,RAP2B,CALR,F2R,HSPA5,TMED9,HSP90AA1,TNPO1,SEL1L,RTN4,EEF1A1,CAV1,RPS2,I…
GO:0071310	Cellular response to organic substance	120	2369	5.74e-12	RALA,DERL2,CORO1A,NAMPT,TWISTNB,CAV2,SERPINE1,CCL2,ZPR1,IGFBP2,SOX4,CANX,PYCARD,HSPB1,SDF2L1,YWHAH,RAP1B,SORT1,THBS1,IPO5,CILP,C19orf10,CAPZA1,ACTR3,KIF1B,SLC9A1,NRP1,WNT9A,CCNA2,HSPB8,HSPA13,FCER1G,LAPTM5,PCOLCE2,ITGB5,MAP1B,AVPR1A,HSP90B1,PDIA3,CCL11,COL3A1,B3GNT2,JAGN1,LPL,CASP3,AGTRAP,CALR,HSPA5,TNFRSF12A,F3,HSP90AA1,EEF1A1,CAV1,INSIG1,MAP2K3,PMEPA1,RPL3,ANXA2,FN1,GFPT1,ACTB,ATP2B4,RAD23B,MSN…
GO:0051649	Establishment of localization in cell	120	2375	6e-12	FUCA2,DERL2,CMTM6,MYH9,PGRMC1,CORO1A,SERPINE1,SEC61B,TMEM30A,SEC61A1,CANX,PYCARD,TUBA4A,HSPB1,YWHAH,RAP1B,LMAN1,NXT1,XPO4,SORT1,THBS1,LYZ,IPO5,KPNA3,CYSTM1,TRAM1,TMED2,CSE1L,CAPZA1,ACTR3,KIF1B,SSR3,FCER1G,ARPC5,ANXA5,STARD4,MAP1B,GEM,CCT2,HSP90B1,MAP1A,SNRPD1,C3AR1,HSPA4,RNASE2,ARF4,ABRA,RAP2B,CALR,F2R,HSPA5,TMED9,HSP90AA1,TNPO1,SEL1L,EEF1A1,RPS2,RPL3,ANXA2,RPSA,FN1,C5AR1,ZDHHC9,ACTB,ATP2B4,FAM3C…
GO:0070887	Cellular response to chemical stimulus	137	2919	8.42e-12	RALA,DERL2,FSTL3,CORO1A,NAMPT,TWISTNB,CAV2,SERPINE1,CCL2,ZPR1,HBEGF,IGFBP2,SOX4,RAP2A,CANX,PYCARD,HSPB1,SDF2L1,YWHAH,RAP1B,SORT1,SLC38A2,THBS1,IPO5,CILP,C19orf10,CAPZA1,ACTR3,KIF1B,SLC9A1,NRP1,WNT9A,CCNA2,HSPB8,HSPA13,FCER1G,CXCL16,LAPTM5,RNF149,PCOLCE2,ITGB5,MAP1B,AVPR1A,HSP90B1,PDIA3,CCL11,COL3A1,B3GNT2,JAGN1,LPL,CASP3,AGTRAP,CALR,HSPA5,TNFRSF12A,F3,HSP90AA1,RTN4,EEF1A1,CAV1,INSIG1,MAP2K3,PMEPA…
GO:0030029	Actin filament-based process	52	592	8.42e-12	RALA,MYH9,CORO1A,PFN1,RAP2A,VASP,CNN1,CAPZA1,ACTR3,SLC9A1,NRP1,PDLIM3,PDPN,ARPC5,ITGB5,CFL2,HSP90B1,CCL11,PRKCDBP,CALR,XIRP1,NF2,TPM4,PLS3,ACTB,GMFB,MYPN,ACTA1,ENAH,CNN3,PTPN1,ANKRD1,CAP1,RND3,AIF1,ANXA1,ACTR2,FSCN1,ACTN1,CXCL1,MPRIP,ITGB1,ROCK1,XIRP2,CORO1C,FAT1,GJC1,CSRP3,VIM,TWF1,ACTG1,MARCKS
GO:0032879	Regulation of localization	131	2740	9.11e-12	RALA,ITGA3,DERL2,CORO1A,AGO2,PLIN3,SERPINE1,PFN1,CCL2,ZPR1,ARHGDIB,TMEM30A,HBEGF,SOX4,RAP2A,PYCARD,HSPB1,YWHAH,RAP1B,LMAN1,XPO4,THBS1,IPO5,MMD,TSPAN13,KCNK6,SLC9A1,SEMA3C,NRP1,YIPF5,CCT6A,CCT5,FCER1G,CXCL16,PDPN,MAP1B,GEM,AVPR1A,CCT2,MAP1A,C3AR1,CCL11,COL3A1,SYNPO2,JAGN1,LPL,TRIB1,BVES,EDNRA,RAP2B,CALR,F2R,HSPA5,F3,HSP90AA1,AZIN1,RTN4,CAV1,ACSL4,MAP4K4,FXYD5,NF2,INSIG1,MAP2K3,LYAR,ANXA2,FN1,C5AR1…
GO:0006457	Protein folding	31	213	1.96e-11	CANX,HSPB1,LMAN1,CCT6A,CCT5,HSPA13,PDIA4,CCT2,HSP90B1,PPIB,PDIA3,HSPH1,CHORDC1,CALR,HSPA5,HSP90AA1,RAD23B,BAG3,BAG2,NPPB,LMAN2L,DNAJA1,CDC37L1,DNAJA4,ERO1L,PDIA6,DNAJB11,PPIA,HSPA8,CRYAB,DNAJC3
GO:0009987	Cellular process	424	15024	2.68e-11	FUCA2,RALA,ITGA3,RCN1,DERL2,FSTL3,TRMT6,CMTM6,MYH9,MYL12A,PGRMC1,CORO1A,AGO2,PPP2CB,PLIN3,NAMPT,TWISTNB,CAV2,SERPINE1,SEC61B,PFN1,CPD,CCL2,GAR1,ZPR1,ARHGDIB,GOLT1B,STK38,TMEM30A,HBEGF,IGFBP2,ODC1,RPN2,PANK3,PRRX1,NAA50,BHLHE41,SEC61A1,SOX4,RAP2A,SLC22A5,VASP,CANX,PYCARD,TUBA4A,HSPB1,SDF2L1,YWHAH,STRIP2,KNSTRN,RAP1B,LMAN1,CNN1,GADD45G,CLEC10A,NXT1,XPO4,SORT1,SLC38A2,TRAFD1,SMPD2,THBS1,LYZ,MSMO1,IP…
GO:0030036	Actin cytoskeleton organization	47	516	3.86e-11	RALA,MYH9,CORO1A,PFN1,RAP2A,VASP,CNN1,CAPZA1,ACTR3,NRP1,PDLIM3,ARPC5,ITGB5,CFL2,HSP90B1,CCL11,PRKCDBP,CALR,XIRP1,NF2,TPM4,PLS3,ACTB,MYPN,ACTA1,ENAH,CNN3,PTPN1,ANKRD1,CAP1,RND3,AIF1,ANXA1,ACTR2,FSCN1,ACTN1,CXCL1,MPRIP,ITGB1,ROCK1,XIRP2,CORO1C,FAT1,CSRP3,TWF1,ACTG1,MARCKS
GO:0007010	Cytoskeleton organization	73	1126	3.97e-11	RALA,MYH9,CORO1A,PFN1,CCL2,ZPR1,RAP2A,VASP,TUBA4A,STRIP2,KNSTRN,CNN1,CAPZA1,ACTR3,SLAIN2,NRP1,PDLIM3,ARPC5,ITGB5,MAP1B,CFL2,HSP90B1,MAP1A,CCL11,PRKCDBP,TUBB6,CHORDC1,CALR,XIRP1,NF2,TPM4,PLS3,ACTB,MYPN,MSN,ACTA1,ENAH,NEK7,BCCIP,SLK,CNN3,GADD45A,PTPN1,ANKRD1,CAP1,KIF3B,RND3,AIF1,ANXA1,MZT1,ACTR2,FSCN1,ACTN1,CXCL1,MPRIP,ITGB1,UBXN2B,ROCK1,XIRP2,CORO1C,WEE1,PHLDB2,FAT1,CSRP3,CRYAB,VIM,RAN,TWF1,ACTG1,…
GO:0006950	Response to stress	151	3485	7.11e-11	DERL2,MYH9,MYL12A,CORO1A,PPP2CB,NAMPT,SERPINE1,SEC61B,CCL2,HBEGF,SEC61A1,SOX4,CANX,PYCARD,HSPB1,SDF2L1,LMAN1,CLEC10A,SLC38A2,AKIRIN2,THBS1,LYZ,C19orf10,CAPZA1,ACTR3,SLC9A1,DGKD,NRP1,CCNA2,NRBF2,DUSP6,HSPB8,HSPA13,PDIA4,FCER1G,CXCL16,PDPN,ANXA5,MAP1B,AVPR1A,HSP90B1,PDIA3,RNASE6,C3AR1,CCL11,HSPA4,RNASE2,COL3A1,ARF4,JAGN1,LPL,PPP1R14B,CASP3,TRIB1,BVES,EDNRA,EDEM3,HSPH1,RAP2B,AGTRAP,CALR,F2R,HSPA5,F3…
GO:0051179	Localization	210	5591	1.06e-10	FUCA2,RALA,ITGA3,DERL2,CMTM6,MYH9,PGRMC1,CORO1A,PLIN3,CAV2,SERPINE1,SEC61B,CCL2,GOLT1B,TMEM30A,HBEGF,SEC61A1,RAP2A,SLC22A5,CANX,PYCARD,TUBA4A,HSPB1,YWHAH,STRIP2,RAP1B,LMAN1,CLEC10A,NXT1,XPO4,SORT1,SLC38A2,THBS1,LYZ,IPO5,KPNA3,CYSTM1,TRAM1,TMED2,CSE1L,CAPZA1,ACTR3,KCNK6,KIF1B,SLC9A1,DGKD,GABRA4,SEPT11,SSR3,ARRDC3,SEMA3C,NRP1,ARRDC4,SLC39A6,SLC20A1,YIPF5,CCT5,HSPA13,PDIA4,FCER1G,CXCL16,PDPN,ARPC5,E…
GO:0048522	Positive regulation of cellular process	208	5579	3.17e-10	RALA,ITGA3,DERL2,FSTL3,MYH9,CORO1A,AGO2,NAMPT,CAV2,SERPINE1,PFN1,CCL2,ZPR1,GOLT1B,TMEM30A,HBEGF,IGFBP2,ODC1,PRRX1,SOX4,RAP2A,VASP,PYCARD,HSPB1,YWHAH,RAP1B,LMAN1,GADD45G,XPO4,SORT1,SLC38A2,AKIRIN2,SMPD2,THBS1,IPO5,MMD,C19orf10,ACTR3,SLC9A1,SLAIN2,ARRDC3,SEMA3C,NRP1,LLPH,PHLDA1,LUM,JDP2,ARRDC4,WNT9A,SLC20A1,CCNA2,CCT6A,DUSP6,CCT5,HSPB8,OTUD6B,FCER1G,CXCL16,PDPN,ARPC5,POGLUT1,EIF5A2,PCOLCE2,NAA15,ST…
GO:0016192	Vesicle-mediated transport	95	1805	4.52e-10	FUCA2,RALA,CMTM6,MYH9,PGRMC1,CORO1A,PLIN3,CAV2,SERPINE1,GOLT1B,TMEM30A,CANX,PYCARD,TUBA4A,RAP1B,LMAN1,CLEC10A,SORT1,THBS1,LYZ,CYSTM1,TMED2,CAPZA1,ACTR3,KIF1B,DGKD,YIPF5,HSPA13,FCER1G,CXCL16,ARPC5,ANXA5,CCT2,HSP90B1,C3AR1,RNASE2,ARF4,JAGN1,BVES,HSPH1,RAP2B,CALR,TMED9,HSP90AA1,EEF1A1,CAV1,ANXA2,FN1,C5AR1,ACTB,FAM3C,ERGIC2,KIFAP3,MAGT1,SYT11,S100A9,S100A10,CTSS,NRAS,TMED5,PI4K2A,CAP1,NEU1,KIF3B,AIF1…
GO:0051234	Establishment of localization	177	4479	4.69e-10	FUCA2,RALA,DERL2,CMTM6,MYH9,PGRMC1,CORO1A,PLIN3,CAV2,SERPINE1,SEC61B,GOLT1B,TMEM30A,SEC61A1,RAP2A,SLC22A5,CANX,PYCARD,TUBA4A,HSPB1,YWHAH,RAP1B,LMAN1,CLEC10A,NXT1,XPO4,SORT1,SLC38A2,THBS1,LYZ,IPO5,KPNA3,CYSTM1,TRAM1,TMED2,CSE1L,CAPZA1,ACTR3,KCNK6,KIF1B,SLC9A1,DGKD,GABRA4,SSR3,ARRDC3,NRP1,ARRDC4,SLC39A6,SLC20A1,YIPF5,CCT5,HSPA13,PDIA4,FCER1G,CXCL16,PDPN,ARPC5,EIF5A2,ANXA5,STARD4,MAP1B,GEM,CCT2,HSP9…
GO:0034976	Response to endoplasmic reticulum stress	31	256	9.24e-10	DERL2,PPP2CB,SEC61B,CCL2,CANX,SDF2L1,THBS1,C19orf10,NRBF2,PDIA4,HSP90B1,PDIA3,EDEM3,CALR,HSPA5,SEL1L,GFPT1,PTPN1,EDEM2,UFM1,ERO1L,PDIA6,KDELR3,TMX1,DNAJB11,SRPRB,SERP1,TMEM33,FICD,DNAJC3,HYOU1
GO:0050896	Response to stimulus	269	8046	1.15e-09	FUCA2,RALA,ITGA3,DERL2,FSTL3,CMTM6,MYH9,MYL12A,PGRMC1,CORO1A,AGO2,PPP2CB,NAMPT,TWISTNB,CAV2,SERPINE1,SEC61B,PFN1,CCL2,ZPR1,ARHGDIB,STK38,TMEM30A,HBEGF,IGFBP2,ODC1,RPN2,SEC61A1,SOX4,RAP2A,SLC22A5,VASP,CANX,PYCARD,HSPB1,SDF2L1,YWHAH,RAP1B,LMAN1,CLEC10A,SORT1,SLC38A2,AKIRIN2,SMPD2,THBS1,LYZ,IPO5,CYSTM1,CILP,LOXL1,C19orf10,CAPZA1,ACTR3,STRN,KIF1B,SLC9A1,DGKD,GABRA4,SEMA3C,NRP1,LUM,WNT9A,CCNA2,NRBF2,D…
GO:0071840	Cellular component organization or biogenesis	207	5633	1.29e-09	RALA,ITGA3,MYH9,CORO1A,AGO2,PPP2CB,CAV2,SERPINE1,PFN1,CCL2,GAR1,ZPR1,TMEM30A,HBEGF,NAA50,SEC61A1,RAP2A,VASP,PYCARD,TUBA4A,YWHAH,STRIP2,KNSTRN,LMAN1,CNN1,SORT1,TRAFD1,THBS1,KPNA3,LOXL1,TMED2,CAPZA1,ACTR3,STRN,SLC9A1,SLAIN2,SEPT11,SEMA3C,NRP1,LLPH,LUM,ARRDC4,EMP3,CCNA2,PDLIM3,OTUD6B,NIFK,FCER1G,PDPN,ARPC5,ITGB5,STARD4,MAP1B,GEM,CCDC136,CFL2,CCT2,HSP90B1,MAP1A,NUDT21,SNRPD1,CCL11,HSPA4,TMEM43,COL3A1…
GO:0050789	Regulation of biological process	348	11475	1.34e-09	FUCA2,RALA,ITGA3,DERL2,FSTL3,MYH9,CORO1A,AGO2,PPP2CB,PLIN3,NAMPT,TWISTNB,CAV2,SERPINE1,PFN1,CCL2,ZPR1,ARHGDIB,GOLT1B,STK38,TMEM30A,HBEGF,IGFBP2,ODC1,PRRX1,BHLHE41,SOX4,RAP2A,SLC22A5,VASP,CANX,PYCARD,TUBA4A,HSPB1,SDF2L1,YWHAH,STRIP2,KNSTRN,RAP1B,LMAN1,CNN1,GADD45G,CLEC10A,XPO4,SORT1,SLC38A2,TRAFD1,AKIRIN2,SMPD2,THBS1,IPO5,KPNA3,CILP,MMD,TSPAN13,TMED2,C19orf10,CAPZA1,ACTR3,KCNK6,STRN,KIF1B,SLC9A1,D…
GO:0016043	Cellular component organization	201	5447	2.3e-09	RALA,ITGA3,MYH9,CORO1A,AGO2,PPP2CB,CAV2,SERPINE1,PFN1,CCL2,GAR1,ZPR1,TMEM30A,HBEGF,NAA50,SEC61A1,RAP2A,VASP,PYCARD,TUBA4A,YWHAH,STRIP2,KNSTRN,LMAN1,CNN1,SORT1,TRAFD1,THBS1,KPNA3,LOXL1,TMED2,CAPZA1,ACTR3,STRN,SLC9A1,SLAIN2,SEPT11,SEMA3C,NRP1,LLPH,LUM,EMP3,CCNA2,PDLIM3,OTUD6B,NIFK,FCER1G,PDPN,ARPC5,ITGB5,STARD4,MAP1B,GEM,CCDC136,CFL2,CCT2,HSP90B1,MAP1A,NUDT21,SNRPD1,CCL11,HSPA4,TMEM43,COL3A1,B3GNT2…
GO:0051128	Regulation of cellular component organization	112	2402	3.3e-09	RALA,ITGA3,DERL2,MYH9,CORO1A,CAV2,SERPINE1,PFN1,ARHGDIB,TMEM30A,HBEGF,PRRX1,RAP2A,VASP,PYCARD,YWHAH,RAP1B,LMAN1,THBS1,CAPZA1,ACTR3,SLC9A1,SLAIN2,SEPT11,SEMA3C,NRP1,LLPH,JDP2,CCT6A,CCT5,CXCL16,PDPN,ARPC5,EIF5A2,MAP1B,CFL2,AVPR1A,CCT2,MAP1A,CDK2AP2,CCL11,ARF4,SYNPO2,SDC2,CCDC85B,CHORDC1,CALR,HSPA5,TNFRSF12A,TMED9,HSP90AA1,RTN4,CAV1,ACSL4,MAP4K4,NF2,INSIG1,PMEPA1,ANXA2,FN1,GMFB,MARCH5,MSN,NEK7,SYT11…
GO:0006810	Transport	170	4353	3.75e-09	FUCA2,RALA,DERL2,CMTM6,MYH9,PGRMC1,CORO1A,PLIN3,CAV2,SERPINE1,SEC61B,GOLT1B,TMEM30A,SEC61A1,SLC22A5,CANX,PYCARD,TUBA4A,HSPB1,YWHAH,RAP1B,LMAN1,CLEC10A,NXT1,XPO4,SORT1,SLC38A2,THBS1,LYZ,IPO5,KPNA3,CYSTM1,TRAM1,TMED2,CSE1L,CAPZA1,ACTR3,KCNK6,KIF1B,SLC9A1,DGKD,GABRA4,SSR3,ARRDC3,NRP1,ARRDC4,SLC39A6,SLC20A1,YIPF5,CCT5,HSPA13,PDIA4,FCER1G,CXCL16,PDPN,ARPC5,EIF5A2,ANXA5,STARD4,MAP1B,CCT2,HSP90B1,MAP1A,…
GO:0050790	Regulation of catalytic activity	111	2386	4.52e-09	CAV2,SERPINE1,PFN1,CCL2,ARHGDIB,STK38,HBEGF,PYCARD,HSPB1,GADD45G,SORT1,AKIRIN2,THBS1,IPO5,MMD,TMED2,ARRDC3,NRP1,ARRDC4,WNT9A,CCNA2,NRBF2,DUSP6,PCOLCE2,ANXA5,AVPR1A,CCT2,HSP90B1,CCL11,ARF4,SYNPO2,FEM1B,LPL,PPP1R14B,CASP3,TRIB1,BVES,EDNRA,HSPH1,RAP2B,CHORDC1,F2R,F3,HSP90AA1,AZIN1,EEF1A1,CAV1,RPS2,MAP4K4,NF2,MAP2K3,ANXA2,COPS8,FN1,C5AR1,ACTB,ATP2B4,GMFB,SH3BP5L,NEK7,RGS16,PEA15,NUS1,S100A9,BCCIP,S10…
GO:0048519	Negative regulation of biological process	197	5389	9.58e-09	ITGA3,DERL2,FSTL3,MYH9,CORO1A,AGO2,PPP2CB,NAMPT,CAV2,SERPINE1,PFN1,CCL2,ZPR1,ARHGDIB,STK38,HBEGF,IGFBP2,PRRX1,BHLHE41,SOX4,RAP2A,PYCARD,HSPB1,YWHAH,RAP1B,LMAN1,CNN1,SORT1,TRAFD1,AKIRIN2,THBS1,IPO5,CILP,TMED2,C19orf10,CAPZA1,STRN,SLC9A1,ARRDC3,SEMA3C,NRP1,JDP2,WNT9A,DUSP6,OTUD6B,FCER1G,PDPN,RNF149,ANXA5,NAA15,MAP1B,GEM,AVPR1A,HSP90B1,MAP1A,CDK2AP2,CCL11,COL3A1,ARF4,JAGN1,PRKCDBP,CD164,LPL,PPP1R14B…
GO:0065007	Biological regulation	359	12171	1.7e-08	FUCA2,RALA,ITGA3,DERL2,FSTL3,CMTM6,MYH9,MYL12A,CORO1A,AGO2,PPP2CB,PLIN3,NAMPT,TWISTNB,CAV2,SERPINE1,SEC61B,PFN1,CCL2,GAR1,ZPR1,ARHGDIB,GOLT1B,STK38,TMEM30A,HBEGF,IGFBP2,ODC1,PRRX1,BHLHE41,SOX4,RAP2A,SLC22A5,VASP,CANX,PYCARD,TUBA4A,HSPB1,SDF2L1,YWHAH,STRIP2,KNSTRN,RAP1B,LMAN1,CNN1,GADD45G,CLEC10A,XPO4,SORT1,SLC38A2,TRAFD1,AKIRIN2,SMPD2,THBS1,LYZ,IPO5,KPNA3,CILP,MMD,TSPAN13,TMED2,C19orf10,CAPZA1,AC…
GO:0048523	Negative regulation of cellular process	182	4874	1.7e-08	ITGA3,DERL2,FSTL3,MYH9,CORO1A,AGO2,PPP2CB,NAMPT,CAV2,SERPINE1,PFN1,CCL2,ZPR1,ARHGDIB,STK38,HBEGF,IGFBP2,PRRX1,BHLHE41,SOX4,RAP2A,PYCARD,HSPB1,YWHAH,RAP1B,LMAN1,CNN1,SORT1,AKIRIN2,THBS1,IPO5,CILP,C19orf10,CAPZA1,STRN,SLC9A1,ARRDC3,SEMA3C,NRP1,JDP2,WNT9A,DUSP6,OTUD6B,FCER1G,PDPN,RNF149,ANXA5,NAA15,MAP1B,GEM,AVPR1A,HSP90B1,MAP1A,CDK2AP2,CCL11,COL3A1,ARF4,JAGN1,PRKCDBP,CD164,LPL,PPP1R14B,CASP3,CCDC85…
GO:0034620	Cellular response to unfolded protein	21	129	2.04e-08	DERL2,CCL2,CANX,C19orf10,HSPB8,HSPA13,HSP90B1,CALR,HSPA5,GFPT1,BAG3,PTPN1,ERO1L,PDIA6,KDELR3,DNAJB11,SRPRB,SERP1,HSPA8,DNAJC3,HYOU1
GO:0065008	Regulation of biological quality	158	4042	2.59e-08	CMTM6,MYH9,MYL12A,CORO1A,PLIN3,NAMPT,CAV2,SERPINE1,PFN1,CCL2,GAR1,TMEM30A,SOX4,SLC22A5,VASP,PYCARD,HSPB1,YWHAH,STRIP2,RAP1B,LMAN1,GADD45G,THBS1,LYZ,CAPZA1,ACTR3,KCNK6,SLC9A1,DGKD,GABRA4,SEPT11,ARRDC3,SEMA3C,NRP1,SLC39A6,CCT6A,CCT5,PDIA4,FCER1G,PDPN,ARPC5,RNF149,EIF5A2,ANXA5,NAA15,STARD4,MAP1B,CFL2,AVPR1A,CCT2,HSP90B1,PPIB,MAP1A,PDIA3,C3AR1,CCL11,COL3A1,ARF4,JAGN1,LPL,CASP3,BVES,EDNRA,RAP2B,AGTRAP…
GO:0045055	Regulated exocytosis	49	697	2.94e-08	FUCA2,CMTM6,MYH9,PGRMC1,CORO1A,SERPINE1,TMEM30A,PYCARD,TUBA4A,RAP1B,THBS1,LYZ,CYSTM1,FCER1G,ARPC5,ANXA5,CCT2,C3AR1,RNASE2,RAP2B,HSP90AA1,EEF1A1,ANXA2,FN1,C5AR1,FAM3C,MAGT1,SYT11,S100A9,CTSS,NRAS,PI4K2A,CAP1,NEU1,ACTR2,CKAP4,ATP6AP2,CDC37L1,DYNLL1,ACTN1,CXCL1,ITGB2,ROCK1,SIRPA,PPIA,HSPA8,MANF,CD63,DNAJC3
GO:0035967	Cellular response to topologically incorrect protein	22	148	3.11e-08	DERL2,CCL2,CANX,SDF2L1,C19orf10,HSPB8,HSPA13,HSP90B1,CALR,HSPA5,GFPT1,BAG3,PTPN1,ERO1L,PDIA6,KDELR3,DNAJB11,SRPRB,SERP1,HSPA8,DNAJC3,HYOU1
GO:0034097	Response to cytokine	64	1101	5.79e-08	RALA,CORO1A,TWISTNB,CCL2,SEC61A1,CANX,PYCARD,RAP1B,THBS1,CAPZA1,ACTR3,FCER1G,CXCL16,LAPTM5,PCOLCE2,HSP90B1,PDIA3,CCL11,COL3A1,B3GNT2,JAGN1,CASP3,HSPA5,TNFRSF12A,F3,HSP90AA1,ACSL4,RPL3,ANXA2,FN1,RAD23B,MSN,CACYBP,SLC25A5,ANKRD1,CSF3R,UGCG,IRS2,AIF1,PLP2,ANXA1,ACTR2,TNFRSF4,POSTN,PIGA,NKX3-1,PFKP,FSCN1,CXCL1,YWHAZ,ITGB1,ITGB2,SIRPA,CISH,SKIL,PPIA,HSPA8,VIM,RPLP0,ACTG1,MYC,NCAM1,ST3GAL6,SOCS2
GO:0097435	Supramolecular fiber organization	39	480	5.79e-08	CORO1A,VASP,ACTR3,SLAIN2,LUM,PDLIM3,ARPC5,ITGB5,CFL2,HSP90B1,CCL11,COL3A1,XIRP1,TPM4,ANXA2,PLS3,MYPN,ACTA1,ENAH,SLK,ANKRD1,CAP1,AIF1,MZT1,ACTR2,FSCN1,ACTN1,MPRIP,ITGB1,CORO1C,FAT1,CSRP3,SERPINH1,VIM,TWF1,ACTG1,MARCKS,CYP1B1,CLIP1
GO:0006996	Organelle organization	139	3450	8.08e-08	RALA,MYH9,CORO1A,PPP2CB,CAV2,PFN1,CCL2,GAR1,ZPR1,NAA50,SEC61A1,RAP2A,VASP,TUBA4A,YWHAH,STRIP2,KNSTRN,LMAN1,CNN1,SORT1,TRAFD1,TMED2,CAPZA1,ACTR3,SLC9A1,SLAIN2,SEPT11,NRP1,CCNA2,PDLIM3,ARPC5,ITGB5,MAP1B,GEM,CCDC136,CFL2,HSP90B1,MAP1A,CCL11,HSPA4,TMEM43,SYNPO2,JAGN1,PRKCDBP,TUBB6,CHORDC1,CALR,F2R,TMED9,HSP90AA1,TNPO1,RTN4,BRIX1,CAV1,XIRP1,NF2,TPM4,RPL3,ANXA2,RPSA,COPS8,PLS3,ACTB,RAD23B,MYPN,MSN,KIFA…
GO:0009893	Positive regulation of metabolic process	151	3893	1.32e-07	ITGA3,FSTL3,MYH9,AGO2,NAMPT,TWISTNB,CAV2,SERPINE1,CCL2,ZPR1,HBEGF,PRRX1,SOX4,RAP2A,PYCARD,HSPB1,YWHAH,RAP1B,GADD45G,SLC38A2,AKIRIN2,SMPD2,THBS1,MMD,TMED2,C19orf10,ACTR3,KIF1B,SLC9A1,ARRDC3,NRP1,LUM,JDP2,ARRDC4,CCNA2,CCT6A,DUSP6,CCT5,HSPB8,OTUD6B,FCER1G,EIF5A2,PCOLCE2,NAA15,STARD4,AVPR1A,CCT2,NUDT21,C3AR1,CCL11,ARF4,PRKCDBP,LPL,CASP3,ABRA,TRIB1,BVES,HSPH1,RAP2B,CALR,F2R,HSPA5,YAF2,HOXB2,F3,HSP90AA…
GO:0006887	Exocytosis	51	789	1.61e-07	FUCA2,RALA,CMTM6,MYH9,PGRMC1,CORO1A,SERPINE1,TMEM30A,PYCARD,TUBA4A,RAP1B,THBS1,LYZ,CYSTM1,FCER1G,ARPC5,ANXA5,CCT2,C3AR1,RNASE2,JAGN1,RAP2B,HSP90AA1,EEF1A1,ANXA2,FN1,C5AR1,FAM3C,MAGT1,SYT11,S100A9,CTSS,NRAS,PI4K2A,CAP1,NEU1,ACTR2,CKAP4,ATP6AP2,CDC37L1,DYNLL1,ACTN1,CXCL1,ITGB2,ROCK1,SIRPA,PPIA,HSPA8,MANF,CD63,DNAJC3
GO:0140352	Export from cell	60	1028	1.8e-07	FUCA2,RALA,CMTM6,MYH9,PGRMC1,CORO1A,SERPINE1,TMEM30A,SLC22A5,CANX,PYCARD,TUBA4A,RAP1B,SLC38A2,THBS1,LYZ,CYSTM1,SLC9A1,PDIA4,FCER1G,ARPC5,ANXA5,CCT2,C3AR1,RNASE2,JAGN1,RAP2B,HSP90AA1,SEL1L,EEF1A1,ANXA2,FN1,C5AR1,FAM3C,MAGT1,SYT11,S100A9,CTSS,NRAS,PI4K2A,CAP1,NEU1,ANXA1,ACTR2,CKAP4,ATP6AP2,CDC37L1,DYNLL1,ACTN1,CXCL1,ITGB2,ROCK1,SIRPA,PPT1,SERPINE2,PPIA,HSPA8,MANF,CD63,DNAJC3
GO:0032940	Secretion by cell	58	979	2.08e-07	FUCA2,RALA,CMTM6,MYH9,PGRMC1,CORO1A,SERPINE1,TMEM30A,CANX,PYCARD,TUBA4A,RAP1B,SLC38A2,THBS1,LYZ,CYSTM1,PDIA4,FCER1G,ARPC5,ANXA5,CCT2,C3AR1,RNASE2,JAGN1,RAP2B,HSP90AA1,SEL1L,EEF1A1,ANXA2,FN1,C5AR1,FAM3C,MAGT1,SYT11,S100A9,CTSS,NRAS,PI4K2A,CAP1,NEU1,ANXA1,ACTR2,CKAP4,ATP6AP2,CDC37L1,DYNLL1,ACTN1,CXCL1,ITGB2,ROCK1,SIRPA,PPT1,SERPINE2,PPIA,HSPA8,MANF,CD63,DNAJC3
GO:0071345	Cellular response to cytokine stimulus	59	1013	2.63e-07	RALA,CORO1A,TWISTNB,CCL2,CANX,PYCARD,RAP1B,THBS1,CAPZA1,ACTR3,FCER1G,LAPTM5,PCOLCE2,HSP90B1,PDIA3,CCL11,B3GNT2,JAGN1,CASP3,HSPA5,TNFRSF12A,F3,HSP90AA1,RPL3,ANXA2,FN1,RAD23B,MSN,CACYBP,SLC25A5,ANKRD1,CSF3R,UGCG,IRS2,AIF1,PLP2,ANXA1,ACTR2,TNFRSF4,POSTN,PIGA,NKX3-1,PFKP,FSCN1,CXCL1,YWHAZ,ITGB1,ITGB2,SIRPA,CISH,PPIA,HSPA8,VIM,RPLP0,ACTG1,MYC,NCAM1,ST3GAL6,SOCS2
GO:0046903	Secretion	62	1097	2.79e-07	FUCA2,RALA,CMTM6,MYH9,PGRMC1,CORO1A,SERPINE1,TMEM30A,CANX,PYCARD,TUBA4A,RAP1B,SLC38A2,THBS1,LYZ,CYSTM1,PDIA4,FCER1G,ARPC5,ANXA5,CCT2,C3AR1,RNASE2,JAGN1,RAP2B,HSP90AA1,SEL1L,EEF1A1,CAV1,ANXA2,FN1,C5AR1,FAM3C,MAGT1,SYT11,S100A9,CTSS,NRAS,PI4K2A,CAP1,NEU1,NPPB,ANXA1,ACTR2,CKAP4,ATP6AP2,CDC37L1,DYNLL1,ACTN1,NMB,CXCL1,ITGB2,ROCK1,SIRPA,PPT1,SERPINE2,PPIA,HSPA8,MANF,CD63,DNAJC3,SOCS2
GO:0001775	Cell activation	61	1075	3.27e-07	FUCA2,CMTM6,MYH9,MYL12A,PGRMC1,CORO1A,NAMPT,TMEM30A,SOX4,PYCARD,HSPB1,RAP1B,LYZ,CYSTM1,DGKD,FCER1G,PDPN,ARPC5,CCT2,C3AR1,RNASE2,COL3A1,RAP2B,F2R,HSP90AA1,EEF1A1,ANXA2,C5AR1,ACTB,MSN,MAGT1,S100A9,CTSS,NRAS,PI4K2A,CAP1,MAFB,NEU1,CLIC1,AIF1,ANXA1,ACTR2,CKAP4,ATP6AP2,TNFRSF4,DYNLL1,CXCL1,YWHAZ,ITGB1,ITGB2,ROCK1,SIRPA,ARRB2,CBFB,PPIA,KLF6,HSPA8,CD63,ACTG1,DNAJC3,LIG4
GO:0009653	Anatomical structure morphogenesis	97	2165	5.49e-07	RALA,ITGA3,MYH9,SERPINE1,PFN1,CCL2,HBEGF,PRRX1,SOX4,VASP,THBS1,TMED2,C19orf10,SEMA3C,NRP1,LLPH,WNT9A,PDPN,POGLUT1,ITGB5,NAA15,MAP1B,CCDC136,CFL2,MAP1A,CCL11,COL3A1,B3GNT2,SDC2,FEM1B,CASP3,BVES,MMP19,EDNRA,UGDH,F2R,HSPA5,TNFRSF12A,HOXB2,HSP90AA1,RTN4,CAV1,MAP4K4,NF2,INSIG1,ANXA2,FN1,ACTB,MYPN,MSN,ACTA1,ENAH,GORAB,NUS1,DUSP5,ANKRD1,CAP1,CSF3R,MAFB,CLIC4,IRS2,FOXS1,ATP6AP2,POSTN,HMGN1,NKX3-1,PTGFRN,…
GO:0042981	Regulation of apoptotic process	77	1550	5.49e-07	CORO1A,SERPINE1,CCL2,ZPR1,SOX4,PYCARD,HSPB1,SDF2L1,YWHAH,GADD45G,SORT1,THBS1,C19orf10,SLC9A1,NRP1,PHLDA1,WNT9A,DUSP6,FCER1G,PDPN,ANXA5,NAA15,HSP90B1,PDIA3,ARF4,FEM1B,CASP3,CALR,F2R,HSPA5,TNFRSF12A,F3,RTN4,CAV1,MAP4K4,NF2,FN1,C5AR1,KIFAP3,PEA15,S100A9,BAG3,SLK,GADD45A,SERBP1,DHCR24,SLC25A5,PTPN1,ANKRD1,SET,YWHAB,IRS2,AIF1,ANXA1,UFM1,DNAJA1,NKX3-1,YWHAQ,ACTN1,YWHAZ,ITGB1,SNAI2,ROCK1,HIPK2,PPT1,BRMS…
GO:0043299	Leukocyte degranulation	38	506	5.87e-07	FUCA2,CMTM6,PGRMC1,CORO1A,TMEM30A,PYCARD,RAP1B,LYZ,CYSTM1,FCER1G,ARPC5,CCT2,C3AR1,RNASE2,RAP2B,HSP90AA1,EEF1A1,ANXA2,C5AR1,MAGT1,S100A9,CTSS,NRAS,PI4K2A,CAP1,NEU1,ACTR2,CKAP4,ATP6AP2,DYNLL1,CXCL1,ITGB2,ROCK1,SIRPA,PPIA,HSPA8,CD63,DNAJC3
GO:0032268	Regulation of cellular protein metabolic process	113	2693	6.57e-07	DERL2,MYH9,AGO2,CAV2,SERPINE1,CCL2,STK38,HBEGF,SOX4,RAP2A,PYCARD,HSPB1,RAP1B,GADD45G,AKIRIN2,THBS1,IPO5,MMD,C19orf10,ARRDC3,NRP1,JDP2,ARRDC4,WNT9A,CCNA2,DUSP6,OTUD6B,RNF149,EIF5A2,PCOLCE2,HSP90B1,MAP1A,CCL11,SYNPO2,PRKCDBP,FEM1B,PPP1R14B,CASP3,TRIB1,RAP2B,CHORDC1,CALR,F2R,HSPA5,F3,HSP90AA1,EEF1A1,CAV1,RPS2,MAP4K4,NF2,MAP2K3,PMEPA1,ANXA2,COPS8,FN1,C5AR1,ACTB,ATP2B4,RAD23B,GMFB,MSN,SH3BP5L,PEA15,S1…
GO:0050794	Regulation of cellular process	325	10932	6.75e-07	RALA,ITGA3,DERL2,FSTL3,MYH9,CORO1A,AGO2,PPP2CB,NAMPT,CAV2,SERPINE1,PFN1,CCL2,ZPR1,ARHGDIB,GOLT1B,STK38,TMEM30A,HBEGF,IGFBP2,ODC1,PRRX1,BHLHE41,SOX4,RAP2A,VASP,CANX,PYCARD,TUBA4A,HSPB1,SDF2L1,YWHAH,KNSTRN,RAP1B,LMAN1,CNN1,GADD45G,CLEC10A,XPO4,SORT1,SLC38A2,AKIRIN2,SMPD2,THBS1,IPO5,KPNA3,CILP,MMD,TSPAN13,C19orf10,CAPZA1,ACTR3,KCNK6,STRN,SLC9A1,DGKD,SLAIN2,GABRA4,SEPT11,ARRDC3,SEMA3C,NRP1,LLPH,PHLDA…
GO:0051246	Regulation of protein metabolic process	117	2828	6.75e-07	DERL2,MYH9,AGO2,CAV2,SERPINE1,CCL2,STK38,HBEGF,ODC1,SOX4,RAP2A,PYCARD,HSPB1,RAP1B,GADD45G,AKIRIN2,THBS1,IPO5,MMD,C19orf10,ARRDC3,NRP1,JDP2,ARRDC4,WNT9A,CCNA2,DUSP6,OTUD6B,RNF149,EIF5A2,PCOLCE2,HSP90B1,MAP1A,CCL11,SYNPO2,PRKCDBP,FEM1B,PPP1R14B,CASP3,TRIB1,RAP2B,CHORDC1,CALR,F2R,HSPA5,F3,HSP90AA1,AZIN1,EEF1A1,CAV1,RPS2,MAP4K4,NF2,MAP2K3,PMEPA1,ANXA2,COPS8,FN1,C5AR1,ACTB,ATP2B4,RAD23B,GMFB,MSN,SH3BP…
GO:0030334	Regulation of cell migration	52	865	8.62e-07	ITGA3,CORO1A,AGO2,SERPINE1,PFN1,CCL2,ARHGDIB,HBEGF,RAP2A,PYCARD,HSPB1,THBS1,SEMA3C,NRP1,CXCL16,PDPN,C3AR1,CCL11,COL3A1,SYNPO2,TRIB1,RAP2B,CALR,F2R,HSPA5,F3,RTN4,CAV1,MAP4K4,NF2,MAP2K3,FN1,C5AR1,ATP2B4,MSN,NUS1,SLK,GADD45A,CLIC4,IRS2,AIF1,ANXA1,POSTN,DNAJA4,ITGB1,SNAI2,ROCK1,CORO1C,PHLDB2,SERPINE2,ACTG1,CYP1B1
GO:0002444	Myeloid leukocyte mediated immunity	38	516	8.62e-07	FUCA2,CMTM6,PGRMC1,TMEM30A,PYCARD,RAP1B,LYZ,CYSTM1,FCER1G,ARPC5,CCT2,C3AR1,RNASE2,JAGN1,RAP2B,HSP90AA1,EEF1A1,ANXA2,C5AR1,MAGT1,S100A9,CTSS,NRAS,PI4K2A,CAP1,NEU1,ACTR2,CKAP4,ATP6AP2,DYNLL1,CXCL1,ITGB2,ROCK1,SIRPA,PPIA,HSPA8,CD63,DNAJC3
GO:0002446	Neutrophil mediated immunity	37	495	9.45e-07	FUCA2,CMTM6,PGRMC1,TMEM30A,PYCARD,RAP1B,LYZ,CYSTM1,FCER1G,ARPC5,CCT2,C3AR1,RNASE2,JAGN1,RAP2B,HSP90AA1,EEF1A1,ANXA2,C5AR1,MAGT1,S100A9,CTSS,NRAS,CAP1,NEU1,ACTR2,CKAP4,ATP6AP2,DYNLL1,CXCL1,ITGB2,ROCK1,SIRPA,PPIA,HSPA8,CD63,DNAJC3
GO:0051716	Cellular response to stimulus	217	6489	9.68e-07	RALA,ITGA3,DERL2,FSTL3,MYH9,CORO1A,AGO2,PPP2CB,NAMPT,TWISTNB,CAV2,SERPINE1,SEC61B,PFN1,CCL2,ZPR1,ARHGDIB,STK38,HBEGF,IGFBP2,SOX4,RAP2A,CANX,PYCARD,HSPB1,SDF2L1,YWHAH,RAP1B,CLEC10A,SORT1,SLC38A2,SMPD2,THBS1,IPO5,CILP,C19orf10,CAPZA1,ACTR3,STRN,KIF1B,SLC9A1,DGKD,GABRA4,SEMA3C,NRP1,WNT9A,CCNA2,NRBF2,DUSP6,HSPB8,HSPA13,PDIA4,FCER1G,CXCL16,PDPN,LAPTM5,ARPC5,RNF149,PCOLCE2,ITGB5,ANXA5,MAP1B,GEM,AVPR1A,…
GO:0030968	Endoplasmic reticulum unfolded protein response	17	106	9.8e-07	DERL2,CCL2,CANX,C19orf10,HSP90B1,CALR,HSPA5,GFPT1,PTPN1,ERO1L,PDIA6,KDELR3,DNAJB11,SRPRB,SERP1,DNAJC3,HYOU1
GO:0008104	Protein localization	95	2139	1.05e-06	DERL2,CMTM6,MYH9,SEC61B,GOLT1B,TMEM30A,SEC61A1,RAP2A,CANX,HSPB1,YWHAH,LMAN1,NXT1,XPO4,SORT1,IPO5,KPNA3,TRAM1,TMED2,CSE1L,KIF1B,DGKD,SEPT11,SSR3,ARRDC3,NRP1,ARRDC4,YIPF5,PDIA4,FCER1G,EIF5A2,HSP90B1,MAP1A,HSPA4,ARF4,JAGN1,ABRA,PACS1,CALR,PLEKHF2,HSPA5,TMED9,HSP90AA1,TNPO1,SEL1L,RTN4,CAV1,RPS2,INSIG1,RPL3,ANXA2,RPSA,ZDHHC9,ACTB,MARCH5,KIFAP3,S100A10,BAG3,TMED5,DHCR24,NUP188,YWHAB,RRAGC,KIF3B,ANXA1,L…
GO:0051338	Regulation of transferase activity	58	1036	1.07e-06	STK38,HBEGF,PYCARD,HSPB1,GADD45G,THBS1,IPO5,MMD,ARRDC3,ARRDC4,CCNA2,NRBF2,DUSP6,CCT2,SYNPO2,FEM1B,CASP3,TRIB1,RAP2B,CHORDC1,F2R,HSP90AA1,EEF1A1,CAV1,RPS2,MAP4K4,NF2,MAP2K3,COPS8,C5AR1,ACTB,ATP2B4,GMFB,SH3BP5L,NEK7,PEA15,BCCIP,DUSP5,SLK,BAG2,GADD45A,PTPN1,CKS2,IRS2,BMI1,DNAJA1,HMGN1,SOCS6,CORO1C,CISH,PRRC1,GSKIP,DNAJC3,MYC,SOCS2,TNFAIP3,SPRY1,MDFIC
GO:0036230	Granulocyte activation	37	502	1.23e-06	FUCA2,CMTM6,PGRMC1,TMEM30A,PYCARD,RAP1B,LYZ,CYSTM1,FCER1G,ARPC5,CCT2,C3AR1,RNASE2,RAP2B,HSP90AA1,EEF1A1,ANXA2,C5AR1,MAGT1,S100A9,CTSS,NRAS,PI4K2A,CAP1,NEU1,ACTR2,CKAP4,ATP6AP2,DYNLL1,CXCL1,ITGB2,ROCK1,SIRPA,PPIA,HSPA8,CD63,DNAJC3
GO:0019222	Regulation of metabolic process	228	6948	1.31e-06	ITGA3,DERL2,FSTL3,MYH9,AGO2,PPP2CB,NAMPT,TWISTNB,CAV2,SERPINE1,PFN1,CCL2,ZPR1,STK38,HBEGF,ODC1,PRRX1,BHLHE41,SOX4,RAP2A,PYCARD,HSPB1,YWHAH,RAP1B,GADD45G,SORT1,SLC38A2,AKIRIN2,SMPD2,THBS1,IPO5,CILP,MMD,TMED2,C19orf10,ACTR3,KIF1B,SLC9A1,ARRDC3,NRP1,LUM,JDP2,ARRDC4,WNT9A,CCNA2,CCT6A,NRBF2,DUSP6,CCT5,HSPB8,OTUD6B,FCER1G,RNF149,EIF5A2,PCOLCE2,NAA15,STARD4,AVPR1A,CCT2,HSP90B1,MAP1A,NUDT21,C3AR1,CCL11,Z…
GO:0051049	Regulation of transport	83	1776	1.31e-06	RALA,DERL2,CORO1A,SERPINE1,CCL2,ZPR1,TMEM30A,SOX4,PYCARD,YWHAH,RAP1B,LMAN1,XPO4,THBS1,IPO5,TSPAN13,KCNK6,SLC9A1,NRP1,YIPF5,FCER1G,MAP1B,GEM,AVPR1A,JAGN1,BVES,EDNRA,CALR,F2R,AZIN1,CAV1,ACSL4,FXYD5,INSIG1,LYAR,ANXA2,ACTB,ATP2B4,MSN,SLC30A1,PEA15,SYT11,NUS1,CTSS,BAG3,SLC25A5,PTPN1,ANKRD1,YWHAB,YRDC,CLIC4,EDEM2,CLIC1,IRS2,NPPB,ANXA1,STAM,TNFRSF4,UFM1,DNAJA1,NKX3-1,YWHAQ,PICALM,FHL1,NMB,YWHAZ,ITGB1,IT…
GO:0048646	Anatomical structure formation involved in morphogenesis	52	883	1.39e-06	RALA,ITGA3,MYH9,SERPINE1,PFN1,CCL2,SOX4,VASP,THBS1,TMED2,C19orf10,SEMA3C,NRP1,PDPN,POGLUT1,ITGB5,NAA15,CCDC136,CFL2,CASP3,MMP19,EDNRA,TNFRSF12A,RTN4,CAV1,NF2,ANXA2,FN1,MYPN,ACTA1,NUS1,DUSP5,ANKRD1,CSF3R,MAFB,CLIC4,NKX3-1,PTGFRN,ACTN1,YWHAZ,ITGB1,SNAI2,ITGB2,HIPK2,FJX1,SKIL,TGFBI,CSRP3,TXNRD1,ACTG1,APLNR,CYP1B1
GO:0010604	Positive regulation of macromolecule metabolic process	138	3600	1.46e-06	ITGA3,FSTL3,MYH9,AGO2,NAMPT,TWISTNB,CAV2,SERPINE1,CCL2,ZPR1,HBEGF,PRRX1,SOX4,RAP2A,PYCARD,HSPB1,YWHAH,RAP1B,GADD45G,SLC38A2,AKIRIN2,THBS1,MMD,TMED2,C19orf10,ACTR3,KIF1B,SLC9A1,ARRDC3,NRP1,LUM,JDP2,ARRDC4,CCNA2,CCT6A,DUSP6,CCT5,OTUD6B,FCER1G,EIF5A2,PCOLCE2,NAA15,CCT2,NUDT21,C3AR1,CCL11,ARF4,PRKCDBP,LPL,CASP3,ABRA,TRIB1,BVES,HSPH1,RAP2B,CALR,F2R,HSPA5,YAF2,HOXB2,F3,HSP90AA1,MED19,RTN4,CAV1,RPS2,MAP…
GO:0043312	Neutrophil degranulation	36	484	1.47e-06	FUCA2,CMTM6,PGRMC1,TMEM30A,PYCARD,RAP1B,LYZ,CYSTM1,FCER1G,ARPC5,CCT2,C3AR1,RNASE2,RAP2B,HSP90AA1,EEF1A1,ANXA2,C5AR1,MAGT1,S100A9,CTSS,NRAS,CAP1,NEU1,ACTR2,CKAP4,ATP6AP2,DYNLL1,CXCL1,ITGB2,ROCK1,SIRPA,PPIA,HSPA8,CD63,DNAJC3
GO:0010941	Regulation of cell death	80	1696	1.65e-06	CORO1A,SERPINE1,CCL2,ZPR1,SOX4,PYCARD,HSPB1,SDF2L1,YWHAH,GADD45G,SORT1,THBS1,C19orf10,SLC9A1,NRP1,PHLDA1,WNT9A,DUSP6,FCER1G,PDPN,ANXA5,NAA15,HSP90B1,PDIA3,ARF4,FEM1B,CASP3,CALR,F2R,HSPA5,TNFRSF12A,F3,RTN4,CAV1,MAP4K4,NF2,FN1,C5AR1,KIFAP3,CACYBP,PEA15,S100A9,BAG3,SLK,GADD45A,SERBP1,DHCR24,SLC25A5,PTPN1,ANKRD1,SET,YWHAB,IRS2,AIF1,ANXA1,UFM1,DNAJA1,NKX3-1,YWHAQ,PICALM,ACTN1,YWHAZ,ITGB1,SNAI2,ITGB2,R…
GO:0044419	Interspecies interaction between organisms	86	1899	2.44e-06	FUCA2,DERL2,CORO1A,CAV2,SERPINE1,CCL2,ODC1,SEC61A1,SLC22A5,CANX,PYCARD,HSPB1,CLEC10A,AKIRIN2,LYZ,IPO5,KPNA3,LOXL1,TRAM1,CAPZA1,ACTR3,SLC20A1,CCNA2,CCT5,FCER1G,CXCL16,ITGB5,PPIB,RNASE6,CCL11,RNASE2,JAGN1,LPL,PPP1R14B,CASP3,CCDC85B,TRIB1,PACS1,F2R,HSP90AA1,TNPO1,CAV1,RPS2,LYAR,RPL3,ANXA2,RPSA,DDX21,FN1,C5AR1,MSN,XPR1,S100A9,GNG12,SLC25A5,ANKRD1,NUP188,SET,YWHAB,AIF1,NPPB,ANXA1,RTN3,ACTR2,TNFRSF4,DY…
GO:0006928	Movement of cell or subcellular component	73	1501	2.44e-06	ITGA3,MYH9,CORO1A,CCL2,HBEGF,VASP,HSPB1,STRIP2,THBS1,ACTR3,KIF1B,SLC9A1,SEMA3C,NRP1,FCER1G,CXCL16,PDPN,ARPC5,ITGB5,MAP1B,CFL2,MAP1A,CCL11,B3GNT2,ARF4,JAGN1,SDC2,BVES,TNFRSF12A,TNPO1,RTN4,CAV1,SDC3,TPM4,FN1,C5AR1,ACTB,ATP2B4,MYPN,MSN,KIFAP3,ACTA1,ENAH,S100A9,BAG3,CAP1,CSF3R,BAMBI,KIF3B,IRS2,ANXA1,ACTR2,FSCN1,DYNLL1,CXCL1,ITGB1,SNAI2,ITGB2,ROCK1,SIRPA,NANOS1,CORO1C,ARRB2,ETV1,FAT1,GJC1,PPIA,HSPA8,V…
GO:1903827	Regulation of cellular protein localization	39	568	2.5e-06	ITGA3,DERL2,ZPR1,TMEM30A,YWHAH,LMAN1,XPO4,IPO5,CCT6A,CCT5,FCER1G,CCT2,MAP1A,HSP90AA1,RTN4,NF2,INSIG1,ACTB,ATP2B4,MSN,SYT11,BAG3,PTPN1,YWHAB,EDEM2,UFM1,DNAJA1,YWHAQ,PICALM,YWHAZ,ITGB1,ITGB2,UBXN2B,XPO1,GNL3,UHMK1,CSRP3,RAN,MDFIC
GO:0002275	Myeloid cell activation involved in immune response	37	522	2.68e-06	FUCA2,CMTM6,PGRMC1,TMEM30A,PYCARD,RAP1B,LYZ,CYSTM1,FCER1G,ARPC5,CCT2,C3AR1,RNASE2,RAP2B,HSP90AA1,EEF1A1,ANXA2,C5AR1,MAGT1,S100A9,CTSS,NRAS,PI4K2A,CAP1,NEU1,ACTR2,CKAP4,ATP6AP2,DYNLL1,CXCL1,ITGB2,ROCK1,SIRPA,PPIA,HSPA8,CD63,DNAJC3
GO:0040012	Regulation of locomotion	54	969	3.58e-06	ITGA3,CORO1A,AGO2,SERPINE1,PFN1,CCL2,ARHGDIB,HBEGF,RAP2A,PYCARD,HSPB1,THBS1,ARRDC3,SEMA3C,NRP1,CXCL16,PDPN,C3AR1,CCL11,COL3A1,SYNPO2,TRIB1,BVES,RAP2B,CALR,F2R,HSPA5,F3,RTN4,CAV1,MAP4K4,NF2,MAP2K3,FN1,C5AR1,ATP2B4,MSN,NUS1,SLK,GADD45A,CLIC4,IRS2,AIF1,ANXA1,POSTN,DNAJA4,ITGB1,SNAI2,ROCK1,CORO1C,PHLDB2,SERPINE2,ACTG1,CYP1B1
GO:0002274	Myeloid leukocyte activation	39	585	4.98e-06	FUCA2,CMTM6,PGRMC1,NAMPT,TMEM30A,PYCARD,RAP1B,LYZ,CYSTM1,FCER1G,ARPC5,CCT2,C3AR1,RNASE2,RAP2B,HSP90AA1,EEF1A1,ANXA2,C5AR1,MAGT1,S100A9,CTSS,NRAS,PI4K2A,CAP1,NEU1,AIF1,ACTR2,CKAP4,ATP6AP2,DYNLL1,CXCL1,ITGB2,ROCK1,SIRPA,PPIA,HSPA8,CD63,DNAJC3
GO:0061024	Membrane organization	47	796	6.03e-06	RALA,MYH9,CAV2,TMEM30A,HBEGF,YWHAH,LMAN1,THBS1,TMED2,ACTR3,SLC9A1,FCER1G,ARPC5,STARD4,HSPA4,TMEM43,CALR,TMED9,HSP90AA1,RTN4,CAV1,ANXA2,ACTB,SYT11,S100A10,DHCR24,SLC25A5,YWHAB,UGCG,AIF1,STAM,ACTR2,YWHAQ,PICALM,YWHAZ,ITGB2,UBXN2B,CORO1C,PPT1,ARRB2,PPIA,SERP1,TMEM33,CSRP3,HSPA8,ACTG1,CLIP1
GO:0032880	Regulation of protein localization	52	934	6.54e-06	ITGA3,DERL2,ZPR1,TMEM30A,SOX4,YWHAH,LMAN1,XPO4,IPO5,MMD,CCT6A,CCT5,FCER1G,CCT2,MAP1A,JAGN1,F2R,HSP90AA1,RTN4,ACSL4,NF2,INSIG1,ACTB,ATP2B4,MSN,SYT11,BAG3,SLC25A5,PTPN1,ANKRD1,YWHAB,EDEM2,IRS2,TNFRSF4,UFM1,DNAJA1,NKX3-1,YWHAQ,PICALM,YWHAZ,ITGB1,ITGB2,UBXN2B,XPO1,GNL3,PPIA,SERP1,UHMK1,CSRP3,HSPA8,RAN,MDFIC
GO:0032502	Developmental process	196	5841	6.61e-06	RALA,ITGA3,FSTL3,MYH9,AGO2,NAMPT,CAV2,SERPINE1,PFN1,CCL2,ZPR1,ARHGDIB,TMEM30A,HBEGF,IGFBP2,ODC1,RPN2,PRRX1,BHLHE41,SEC61A1,SOX4,RAP2A,VASP,CANX,YWHAH,RAP1B,GADD45G,SORT1,SLC38A2,AKIRIN2,THBS1,LOXL1,MMD,TMED2,C19orf10,STRN,SLC9A1,DGKD,GABRA4,ARRDC3,SEMA3C,NRP1,LLPH,LUM,WNT9A,SLC20A1,CCNA2,DUSP6,PDLIM3,FCER1G,PDPN,ARPC5,POGLUT1,EIF5A2,ITGB5,NAA15,MAP1B,CCDC136,CFL2,AVPR1A,PPIB,MAP1A,NUDT21,CCL11,CO…
GO:0033036	Macromolecule localization	102	2473	7.25e-06	DERL2,CMTM6,MYH9,PLIN3,SEC61B,GOLT1B,TMEM30A,SEC61A1,RAP2A,CANX,HSPB1,YWHAH,LMAN1,NXT1,XPO4,SORT1,IPO5,KPNA3,TRAM1,TMED2,CSE1L,KIF1B,DGKD,SEPT11,SSR3,ARRDC3,NRP1,ARRDC4,YIPF5,PDIA4,FCER1G,EIF5A2,STARD4,CCT2,HSP90B1,MAP1A,HSPA4,ARF4,JAGN1,ABRA,PACS1,CALR,PLEKHF2,HSPA5,TMED9,HSP90AA1,TNPO1,SEL1L,RTN4,CAV1,ACSL4,RPS2,INSIG1,RPL3,ANXA2,RPSA,ZDHHC9,ACTB,MARCH5,KIFAP3,S100A10,BAG3,TMED5,DHCR24,NUP188,Y…
GO:0040011	Locomotion	63	1251	7.25e-06	RALA,ITGA3,MYH9,CORO1A,CCL2,HBEGF,VASP,STRIP2,THBS1,ACTR3,SLC9A1,SEMA3C,NRP1,FCER1G,CXCL16,PDPN,ARPC5,ITGB5,MAP1B,CFL2,C3AR1,CCL11,RNASE2,B3GNT2,ARF4,JAGN1,SDC2,BVES,TNFRSF12A,RTN4,CAV1,SDC3,FN1,C5AR1,ACTB,ATP2B4,MYPN,MSN,ENAH,S100A9,CAP1,CSF3R,BAMBI,IRS2,PLP2,ANXA1,FSCN1,CXCL1,ITGB1,SNAI2,ITGB2,ROCK1,SIRPA,NANOS1,CORO1C,ARRB2,ETV1,FAT1,PPIA,CD63,CYP1B1,NCAM1,TNFAIP3
GO:0007015	Actin filament organization	24	254	7.25e-06	CORO1A,VASP,ACTR3,PDLIM3,ARPC5,ITGB5,CFL2,HSP90B1,CCL11,XIRP1,TPM4,PLS3,ACTA1,ENAH,CAP1,AIF1,ACTR2,FSCN1,ACTN1,MPRIP,CORO1C,FAT1,TWF1,MARCKS
GO:0051240	Positive regulation of multicellular organismal process	80	1770	7.88e-06	ITGA3,AGO2,SERPINE1,PFN1,TMEM30A,HBEGF,SOX4,SLC22A5,PYCARD,HSPB1,GADD45G,AKIRIN2,THBS1,MMD,C19orf10,SLC9A1,SEMA3C,NRP1,LLPH,LUM,FCER1G,PDPN,MAP1B,AVPR1A,PPIB,NUDT21,C3AR1,CCL11,LPL,TRIB1,CALR,F2R,HSPA5,TNFRSF12A,F3,RTN4,CAV1,MAP4K4,MAP2K3,ANXA2,DDX21,FN1,C5AR1,SUCO,GORAB,NUS1,S100A9,ANKRD1,BAMBI,CLIC1,FOXS1,AIF1,NPPB,ANXA1,ACTR2,ATP6AP2,POSTN,NKX3-1,LRRFIP1,TBC1D23,ITGB1,GATM,POLR3D,ITGB2,ROCK1,H…
GO:0034975	Protein folding in endoplasmic reticulum	7	10	9.05e-06	CANX,HSP90B1,PDIA3,CALR,HSPA5,ERO1L,DNAJC3
GO:0042325	Regulation of phosphorylation	75	1626	9.98e-06	CAV2,CCL2,STK38,HBEGF,RAP2A,PYCARD,HSPB1,RAP1B,GADD45G,THBS1,IPO5,MMD,C19orf10,NRP1,CCNA2,NRBF2,DUSP6,RNF149,CCL11,SYNPO2,PRKCDBP,PPP1R14B,CASP3,TRIB1,RAP2B,CHORDC1,F2R,HSP90AA1,EEF1A1,CAV1,MAP4K4,NF2,MAP2K3,PMEPA1,ANXA2,COPS8,FN1,C5AR1,ACTB,ATP2B4,GMFB,SH3BP5L,PEA15,BCCIP,DUSP5,SLK,GADD45A,PTPN1,NUP188,CKS2,IRS2,AIF1,ATP6AP2,DNAJA1,NKX3-1,DYNLL1,YWHAZ,ITGB2,SOCS6,ROCK1,SIRPA,HIPK2,CORO1C,ARRB2,C…
GO:0033554	Cellular response to stress	78	1725	1.14e-05	DERL2,PPP2CB,SEC61B,CCL2,SOX4,CANX,PYCARD,SDF2L1,SLC38A2,THBS1,C19orf10,SLC9A1,CCNA2,NRBF2,HSPB8,HSPA13,PDIA4,MAP1B,AVPR1A,HSP90B1,PDIA3,CASP3,TRIB1,EDEM3,CALR,HSPA5,HSP90AA1,SEL1L,RTN4,CAV1,MAP4K4,INSIG1,MAP2K3,COPS8,GFPT1,RAD23B,GPX7,GLRX2,XPR1,PEA15,BCCIP,BAG3,SFR1,SLK,GADD45A,PTPN1,ANKRD1,RRAGC,EDEM2,AIF1,ANXA1,UFM1,HMGN1,NKX3-1,CBX1,ERO1L,ASCC2,SIRPA,PDIA6,HIPK2,KDELR3,TMX1,DNAJB11,SRPRB,SER…
GO:0060255	Regulation of macromolecule metabolic process	209	6407	1.39e-05	ITGA3,DERL2,FSTL3,MYH9,AGO2,PPP2CB,NAMPT,TWISTNB,CAV2,SERPINE1,PFN1,CCL2,ZPR1,STK38,HBEGF,ODC1,PRRX1,BHLHE41,SOX4,RAP2A,PYCARD,HSPB1,YWHAH,RAP1B,GADD45G,SORT1,SLC38A2,AKIRIN2,SMPD2,THBS1,IPO5,CILP,MMD,TMED2,C19orf10,ACTR3,KIF1B,SLC9A1,ARRDC3,NRP1,LUM,JDP2,ARRDC4,WNT9A,CCNA2,CCT6A,DUSP6,CCT5,OTUD6B,FCER1G,RNF149,EIF5A2,PCOLCE2,NAA15,CCT2,HSP90B1,MAP1A,NUDT21,C3AR1,CCL11,ZNF467,ARF4,SYNPO2,PRKCDBP,…
GO:0048583	Regulation of response to stimulus	148	4114	1.41e-05	ITGA3,DERL2,FSTL3,MYH9,PPP2CB,NAMPT,CAV2,SERPINE1,CCL2,ARHGDIB,GOLT1B,STK38,HBEGF,IGFBP2,PRRX1,SOX4,RAP2A,PYCARD,HSPB1,YWHAH,RAP1B,GADD45G,CLEC10A,SLC38A2,TRAFD1,THBS1,CILP,C19orf10,ACTR3,SLC9A1,GABRA4,ARRDC3,SEMA3C,NRP1,WNT9A,SLC20A1,DUSP6,HSPB8,FCER1G,PDPN,ARPC5,RNF149,POGLUT1,PDIA3,C3AR1,CCL11,COL3A1,JAGN1,PRKCDBP,FEM1B,LPL,ABRA,TRIB1,HSPH1,CHORDC1,CALR,F2R,HSPA5,TNFRSF12A,F3,HSP90AA1,RTN4,CAV…
GO:0002443	Leukocyte mediated immunity	40	641	1.48e-05	FUCA2,CMTM6,PGRMC1,CORO1A,TMEM30A,PYCARD,RAP1B,LYZ,CYSTM1,FCER1G,ARPC5,CCT2,C3AR1,RNASE2,JAGN1,RAP2B,HSP90AA1,EEF1A1,ANXA2,C5AR1,MAGT1,S100A9,CTSS,NRAS,PI4K2A,CAP1,NEU1,ACTR2,CKAP4,ATP6AP2,DYNLL1,CXCL1,ITGB2,ROCK1,SIRPA,PPIA,HSPA8,CD63,DNAJC3,LIG4
GO:0031399	Regulation of protein modification process	82	1870	1.67e-05	CAV2,CCL2,STK38,HBEGF,SOX4,RAP2A,PYCARD,HSPB1,RAP1B,GADD45G,THBS1,IPO5,MMD,C19orf10,ARRDC3,NRP1,JDP2,ARRDC4,CCNA2,DUSP6,RNF149,HSP90B1,CCL11,SYNPO2,PRKCDBP,FEM1B,PPP1R14B,CASP3,TRIB1,RAP2B,CHORDC1,F2R,HSPA5,HSP90AA1,CAV1,RPS2,MAP4K4,NF2,MAP2K3,PMEPA1,ANXA2,COPS8,FN1,C5AR1,ACTB,ATP2B4,GMFB,SH3BP5L,PEA15,BCCIP,DUSP5,SLK,BAG2,GADD45A,PTPN1,SET,YWHAB,CKS2,AIF1,BMI1,ATP6AP2,DNAJA1,NKX3-1,YWHAZ,SNAI2,I…
GO:0060341	Regulation of cellular localization	54	1027	1.78e-05	ITGA3,DERL2,CORO1A,ZPR1,TMEM30A,YWHAH,RAP1B,LMAN1,XPO4,IPO5,YIPF5,CCT6A,CCT5,FCER1G,MAP1B,CCT2,MAP1A,JAGN1,BVES,F2R,HSP90AA1,RTN4,CAV1,NF2,INSIG1,ANXA2,ACTB,ATP2B4,MSN,SLC30A1,SYT11,NUS1,BAG3,PTPN1,YWHAB,EDEM2,UFM1,DNAJA1,YWHAQ,PICALM,ERO1L,YWHAZ,ITGB1,ITGB2,UBXN2B,ROCK1,XPO1,GNL3,UHMK1,CSRP3,CRYAB,RAN,APLNR,MDFIC
GO:0048731	System development	156	4426	1.84e-05	RALA,ITGA3,FSTL3,MYH9,CAV2,SERPINE1,PFN1,CCL2,ZPR1,TMEM30A,HBEGF,ODC1,PRRX1,BHLHE41,SEC61A1,SOX4,RAP2A,VASP,YWHAH,SLC38A2,THBS1,LOXL1,MMD,TMED2,C19orf10,STRN,SLC9A1,GABRA4,ARRDC3,SEMA3C,NRP1,LLPH,LUM,WNT9A,SLC20A1,CCNA2,PDLIM3,FCER1G,PDPN,ARPC5,POGLUT1,NAA15,MAP1B,CFL2,AVPR1A,PPIB,MAP1A,CCL11,COL3A1,B3GNT2,ARF4,JAGN1,SDC2,FEM1B,CD164,CASP3,BVES,MMP19,EDNRA,CALR,HSPA5,TNFRSF12A,HOXB2,HSP90AA1,RTN4…
GO:0045184	Establishment of protein localization	72	1564	1.88e-05	DERL2,CMTM6,MYH9,SEC61B,GOLT1B,SEC61A1,RAP2A,CANX,HSPB1,YWHAH,LMAN1,NXT1,XPO4,SORT1,IPO5,KPNA3,TRAM1,TMED2,CSE1L,DGKD,SSR3,ARRDC3,ARRDC4,YIPF5,PDIA4,EIF5A2,HSP90B1,MAP1A,HSPA4,ARF4,JAGN1,ABRA,CALR,PLEKHF2,HSPA5,TMED9,HSP90AA1,TNPO1,SEL1L,RPS2,RPL3,RPSA,ZDHHC9,KIFAP3,BAG3,TMED5,NUP188,YWHAB,KIF3B,ANXA1,LMAN2L,ARL5B,STAM,YWHAQ,DYNLL1,YWHAZ,ARL4A,XPO1,KDELR3,CORO1C,PPT1,ARRB2,PHLDB2,SERP1,SPCS3,HSPA…
GO:0007275	Multicellular organism development	172	5023	1.92e-05	RALA,ITGA3,FSTL3,MYH9,AGO2,CAV2,SERPINE1,PFN1,CCL2,ZPR1,ARHGDIB,TMEM30A,HBEGF,ODC1,PRRX1,BHLHE41,SEC61A1,SOX4,RAP2A,VASP,YWHAH,GADD45G,SORT1,SLC38A2,AKIRIN2,THBS1,LOXL1,MMD,TMED2,C19orf10,STRN,SLC9A1,DGKD,GABRA4,ARRDC3,SEMA3C,NRP1,LLPH,LUM,WNT9A,SLC20A1,CCNA2,PDLIM3,FCER1G,PDPN,ARPC5,POGLUT1,ITGB5,NAA15,MAP1B,CFL2,AVPR1A,PPIB,MAP1A,CCL11,COL3A1,B3GNT2,ARF4,JAGN1,SDC2,FEM1B,CD164,CASP3,BVES,MMP19,…
GO:0043066	Negative regulation of apoptotic process	49	893	2.07e-05	CORO1A,SERPINE1,CCL2,ZPR1,HSPB1,THBS1,C19orf10,SLC9A1,NRP1,WNT9A,FCER1G,PDPN,ANXA5,NAA15,HSP90B1,ARF4,CASP3,F2R,HSPA5,CAV1,MAP4K4,FN1,C5AR1,KIFAP3,PEA15,BAG3,DHCR24,SLC25A5,PTPN1,SET,IRS2,AIF1,ANXA1,UFM1,DNAJA1,YWHAZ,ITGB1,SNAI2,ROCK1,HIPK2,PPT1,ARRB2,CRYAB,DNAJC3,MYC,HYOU1,SOCS2,TNFAIP3,LIG4
GO:0002366	Leukocyte activation involved in immune response	39	626	2.07e-05	FUCA2,CMTM6,PGRMC1,CORO1A,TMEM30A,PYCARD,RAP1B,LYZ,CYSTM1,FCER1G,ARPC5,CCT2,C3AR1,RNASE2,RAP2B,HSP90AA1,EEF1A1,ANXA2,C5AR1,MAGT1,S100A9,CTSS,NRAS,PI4K2A,CAP1,NEU1,ACTR2,CKAP4,ATP6AP2,DYNLL1,CXCL1,ITGB2,ROCK1,SIRPA,PPIA,HSPA8,CD63,DNAJC3,LIG4
GO:0051130	Positive regulation of cellular component organization	60	1209	2.12e-05	RALA,ITGA3,SERPINE1,PFN1,TMEM30A,VASP,PYCARD,YWHAH,RAP1B,LMAN1,ACTR3,SLAIN2,NRP1,LLPH,JDP2,CCT6A,CCT5,PDPN,ARPC5,EIF5A2,MAP1B,CFL2,CCT2,CCL11,SYNPO2,HSPA5,TNFRSF12A,TMED9,HSP90AA1,CAV1,MAP4K4,NF2,ANXA2,FN1,MARCH5,MSN,NEK7,S100A9,S100A10,ANKRD1,YWHAB,ANXA1,ACTR2,YWHAQ,FSCN1,YWHAZ,SNAI2,UBXN2B,ROCK1,KCTD17,CORO1C,PPT1,GNL3,ARRB2,PHLDB2,SKIL,CD63,TWF1,CLIP1,LIG4
GO:0051270	Regulation of cellular component movement	53	1009	2.25e-05	ITGA3,CORO1A,AGO2,SERPINE1,PFN1,CCL2,ARHGDIB,HBEGF,RAP2A,PYCARD,HSPB1,THBS1,SEMA3C,NRP1,CXCL16,PDPN,C3AR1,CCL11,COL3A1,SYNPO2,TRIB1,RAP2B,CALR,F2R,HSPA5,F3,RTN4,CAV1,MAP4K4,NF2,MAP2K3,FN1,C5AR1,ATP2B4,MSN,NUS1,SLK,GADD45A,CLIC4,IRS2,AIF1,ANXA1,POSTN,ACTN1,DNAJA4,ITGB1,SNAI2,ROCK1,CORO1C,PHLDB2,SERPINE2,ACTG1,CYP1B1
GO:0061041	Regulation of wound healing	17	140	2.26e-05	MYH9,SERPINE1,HBEGF,THBS1,FCER1G,PDPN,F2R,TNFRSF12A,F3,CAV1,ANXA2,ANXA1,ITGB1,PHLDB2,SERPINE2,ACTG1,TNFAIP3
GO:0045321	Leukocyte activation	50	929	2.51e-05	FUCA2,CMTM6,MYH9,PGRMC1,CORO1A,NAMPT,TMEM30A,SOX4,PYCARD,RAP1B,LYZ,CYSTM1,FCER1G,ARPC5,CCT2,C3AR1,RNASE2,RAP2B,HSP90AA1,EEF1A1,ANXA2,C5AR1,MSN,MAGT1,S100A9,CTSS,NRAS,PI4K2A,CAP1,MAFB,NEU1,AIF1,ANXA1,ACTR2,CKAP4,ATP6AP2,TNFRSF4,DYNLL1,CXCL1,ITGB1,ITGB2,ROCK1,SIRPA,CBFB,PPIA,KLF6,HSPA8,CD63,DNAJC3,LIG4
GO:0048870	Cell motility	53	1018	2.82e-05	ITGA3,MYH9,CORO1A,CCL2,HBEGF,STRIP2,THBS1,ACTR3,SLC9A1,SEMA3C,NRP1,FCER1G,CXCL16,PDPN,ARPC5,ITGB5,MAP1B,CFL2,CCL11,ARF4,JAGN1,SDC2,BVES,TNFRSF12A,RTN4,CAV1,SDC3,FN1,C5AR1,ACTB,ATP2B4,MSN,ENAH,S100A9,CAP1,CSF3R,BAMBI,ANXA1,FSCN1,CXCL1,ITGB1,SNAI2,ITGB2,ROCK1,SIRPA,NANOS1,CORO1C,ARRB2,FAT1,PPIA,CD63,CYP1B1,TNFAIP3
GO:0002376	Immune system process	99	2481	4.28e-05	FUCA2,ITGA3,FSTL3,CMTM6,MYH9,PGRMC1,CORO1A,NAMPT,CCL2,TMEM30A,SEC61A1,SOX4,CANX,PYCARD,RAP1B,CLEC10A,AKIRIN2,THBS1,LYZ,CYSTM1,CAPZA1,ACTR3,SEMA3C,FCER1G,CXCL16,PDPN,ARPC5,ITGB5,GEM,CCT2,PDIA3,RNASE6,C3AR1,CCL11,RNASE2,JAGN1,SDC2,CD164,PPP1R14B,CASP3,BVES,RAP2B,CALR,HSP90AA1,RTN4,EEF1A1,CAV1,SDC3,LYAR,ANXA2,DDX21,FN1,C5AR1,ACTB,MSN,KIFAP3,MAGT1,S100A9,CTSS,NRAS,PI4K2A,CAP1,CSF3R,MAFB,NEU1,KIF3B,AI…
GO:0036498	IRE1-mediated unfolded protein response	11	55	4.28e-05	C19orf10,HSPA5,GFPT1,PTPN1,PDIA6,KDELR3,DNAJB11,SRPRB,SERP1,DNAJC3,HYOU1
GO:0030335	Positive regulation of cell migration	34	522	4.61e-05	ITGA3,CORO1A,AGO2,SERPINE1,PFN1,HBEGF,PYCARD,HSPB1,THBS1,SEMA3C,NRP1,CXCL16,PDPN,C3AR1,CCL11,SYNPO2,CALR,F2R,HSPA5,F3,RTN4,CAV1,MAP4K4,MAP2K3,FN1,C5AR1,NUS1,IRS2,AIF1,ANXA1,POSTN,ITGB1,SNAI2,ACTG1
GO:0048856	Anatomical structure development	180	5402	4.68e-05	RALA,ITGA3,FSTL3,MYH9,AGO2,CAV2,SERPINE1,PFN1,CCL2,ZPR1,ARHGDIB,TMEM30A,HBEGF,ODC1,PRRX1,BHLHE41,SEC61A1,SOX4,RAP2A,VASP,YWHAH,RAP1B,GADD45G,SORT1,SLC38A2,AKIRIN2,THBS1,LOXL1,MMD,TMED2,C19orf10,STRN,SLC9A1,DGKD,GABRA4,ARRDC3,SEMA3C,NRP1,LLPH,LUM,WNT9A,SLC20A1,CCNA2,PDLIM3,FCER1G,PDPN,ARPC5,POGLUT1,ITGB5,NAA15,MAP1B,CCDC136,CFL2,AVPR1A,PPIB,MAP1A,CCL11,COL3A1,B3GNT2,ARF4,JAGN1,SDC2,FEM1B,CD164,CAS…
GO:0034613	Cellular protein localization	72	1610	4.68e-05	DERL2,SEC61B,TMEM30A,SEC61A1,RAP2A,HSPB1,YWHAH,NXT1,XPO4,SORT1,IPO5,KPNA3,TRAM1,TMED2,CSE1L,KIF1B,SEPT11,SSR3,NRP1,FCER1G,HSP90B1,MAP1A,HSPA4,ARF4,ABRA,PACS1,CALR,HSPA5,TMED9,HSP90AA1,TNPO1,SEL1L,RTN4,CAV1,RPS2,INSIG1,RPL3,ANXA2,RPSA,ZDHHC9,MARCH5,KIFAP3,S100A10,BAG3,TMED5,NUP188,YWHAB,RRAGC,KIF3B,ARL5B,STAM,MZT1,DNAJA1,YWHAQ,DYNLL1,YWHAZ,ARL4A,ITGB2,ROCK1,XPO1,KDELR3,RPF2,SPCS3,CSRP3,HSPA8,RAN,C…
GO:0015031	Protein transport	68	1486	4.68e-05	DERL2,CMTM6,MYH9,SEC61B,GOLT1B,SEC61A1,CANX,HSPB1,YWHAH,LMAN1,NXT1,XPO4,SORT1,IPO5,KPNA3,TRAM1,TMED2,CSE1L,DGKD,SSR3,ARRDC3,ARRDC4,YIPF5,PDIA4,EIF5A2,HSP90B1,MAP1A,HSPA4,ARF4,JAGN1,ABRA,CALR,PLEKHF2,HSPA5,TMED9,HSP90AA1,TNPO1,SEL1L,RPS2,RPL3,RPSA,ZDHHC9,KIFAP3,BAG3,TMED5,NUP188,YWHAB,KIF3B,ANXA1,LMAN2L,ARL5B,STAM,YWHAQ,DYNLL1,YWHAZ,ARL4A,XPO1,KDELR3,PPT1,ARRB2,SERP1,SPCS3,HSPA8,RAN,CD63,RPLP0,RBM…
GO:0016477	Cell migration	48	896	4.68e-05	ITGA3,MYH9,CORO1A,CCL2,HBEGF,STRIP2,THBS1,SLC9A1,SEMA3C,NRP1,FCER1G,CXCL16,PDPN,ARPC5,ITGB5,MAP1B,CCL11,ARF4,JAGN1,SDC2,BVES,TNFRSF12A,RTN4,CAV1,SDC3,FN1,C5AR1,MSN,S100A9,CAP1,CSF3R,BAMBI,ANXA1,FSCN1,CXCL1,ITGB1,SNAI2,ITGB2,ROCK1,SIRPA,NANOS1,CORO1C,ARRB2,FAT1,PPIA,CD63,CYP1B1,TNFAIP3
GO:0033043	Regulation of organelle organization	62	1306	4.86e-05	CORO1A,CAV2,PFN1,ARHGDIB,VASP,PYCARD,YWHAH,LMAN1,CAPZA1,ACTR3,SLC9A1,SLAIN2,NRP1,JDP2,CCT6A,CCT5,ARPC5,MAP1B,CFL2,CCT2,MAP1A,CDK2AP2,CCL11,SYNPO2,CHORDC1,CALR,TMED9,NF2,INSIG1,ANXA2,GMFB,MARCH5,MSN,NEK7,SYT11,S100A9,S100A10,BAG3,SLC25A5,SET,YWHAB,CLIC4,ANXA1,STAM,ACTR2,YWHAQ,FSCN1,YWHAZ,SNAI2,UBXN2B,ROCK1,XPO1,KCTD17,GNL3,ARRB2,PHLDB2,TMEM33,TWF1,ACTG1,CLIP1,MYC,LIG4
GO:0072359	Circulatory system development	47	872	5.12e-05	ITGA3,MYH9,SERPINE1,CCL2,PRRX1,SOX4,THBS1,LOXL1,TMED2,C19orf10,SLC9A1,SEMA3C,NRP1,PDLIM3,PDPN,POGLUT1,NAA15,COL3A1,CASP3,BVES,MMP19,EDNRA,CALR,TNFRSF12A,RTN4,CAV1,ANXA2,FN1,CACYBP,NUS1,ANKRD1,CLIC4,FOXS1,NKX3-1,YWHAZ,ITGB1,SNAI2,ROCK1,XIRP2,GJC1,TGFBI,TIPARP,CSRP3,ACTG1,APLNR,CYP1B1,SPRY1
GO:0032386	Regulation of intracellular transport	27	360	5.68e-05	DERL2,ZPR1,TMEM30A,YWHAH,LMAN1,XPO4,IPO5,YIPF5,MAP1B,BVES,INSIG1,ANXA2,MSN,NUS1,BAG3,PTPN1,YWHAB,EDEM2,UFM1,YWHAQ,YWHAZ,ITGB2,XPO1,UHMK1,CRYAB,RAN,MDFIC
GO:0080134	Regulation of response to stress	66	1437	5.87e-05	DERL2,MYH9,NAMPT,SERPINE1,HBEGF,PRRX1,RAP2A,PYCARD,HSPB1,GADD45G,CLEC10A,SLC38A2,TRAFD1,THBS1,HSPB8,FCER1G,PDPN,FEM1B,LPL,HSPH1,CHORDC1,F2R,HSPA5,TNFRSF12A,F3,HSP90AA1,CAV1,MAP4K4,INSIG1,ANXA2,ATP2B4,SYT11,S100A9,BAG3,NRAS,BAG2,GADD45A,PTPN1,ANKRD1,NUP188,EDEM2,ANXA1,ACTR2,DNAJA1,NKX3-1,TBC1D23,ITGB1,SNAI2,POLR3D,SIRPA,HIPK2,ARRB2,PHLDB2,SKIL,SERPINE2,TMEM33,HSPA8,MANF,CRYAB,FICD,ACTG1,DNAJC3,MYC…
GO:0019220	Regulation of phosphate metabolic process	78	1816	6.14e-05	CAV2,CCL2,STK38,HBEGF,RAP2A,PYCARD,HSPB1,RAP1B,GADD45G,THBS1,IPO5,MMD,C19orf10,NRP1,CCNA2,NRBF2,DUSP6,RNF149,HSP90B1,CCL11,SYNPO2,PRKCDBP,PPP1R14B,CASP3,TRIB1,RAP2B,CHORDC1,F2R,HSP90AA1,EEF1A1,CAV1,MAP4K4,NF2,MAP2K3,PMEPA1,ANXA2,COPS8,FN1,C5AR1,ACTB,ATP2B4,GMFB,SH3BP5L,PEA15,BCCIP,DUSP5,SLK,GADD45A,PTPN1,NUP188,SET,YWHAB,CKS2,IRS2,AIF1,ATP6AP2,DNAJA1,NKX3-1,DYNLL1,YWHAZ,ITGB2,SOCS6,ROCK1,SIRPA,HI…
GO:0007165	Signal transduction	165	4876	7.13e-05	RALA,ITGA3,DERL2,MYH9,CORO1A,AGO2,NAMPT,CAV2,PFN1,CCL2,ZPR1,ARHGDIB,STK38,HBEGF,IGFBP2,SOX4,RAP2A,CANX,PYCARD,HSPB1,YWHAH,RAP1B,CLEC10A,SORT1,SMPD2,C19orf10,CAPZA1,ACTR3,STRN,SLC9A1,DGKD,GABRA4,SEMA3C,NRP1,WNT9A,CCNA2,DUSP6,FCER1G,CXCL16,PDPN,ARPC5,ITGB5,ANXA5,GEM,AVPR1A,HSP90B1,C3AR1,CCL11,COL3A1,ARF4,JAGN1,SDC2,CD164,LPL,CASP3,TRIB1,EDNRA,RAP2B,AGTRAP,CALR,F2R,TRIM55,HSPA5,ANKDD1A,TNFRSF12A,F3,…
GO:0060548	Negative regulation of cell death	51	999	7.21e-05	CORO1A,SERPINE1,CCL2,ZPR1,SOX4,HSPB1,THBS1,C19orf10,SLC9A1,NRP1,WNT9A,FCER1G,PDPN,ANXA5,NAA15,HSP90B1,ARF4,CASP3,F2R,HSPA5,CAV1,MAP4K4,FN1,C5AR1,KIFAP3,CACYBP,PEA15,BAG3,DHCR24,SLC25A5,PTPN1,SET,IRS2,AIF1,ANXA1,UFM1,DNAJA1,YWHAZ,ITGB1,SNAI2,ROCK1,HIPK2,PPT1,ARRB2,CRYAB,DNAJC3,MYC,HYOU1,SOCS2,TNFAIP3,LIG4
GO:0040017	Positive regulation of locomotion	35	562	7.32e-05	ITGA3,CORO1A,AGO2,SERPINE1,PFN1,HBEGF,PYCARD,HSPB1,THBS1,SEMA3C,NRP1,CXCL16,PDPN,C3AR1,CCL11,SYNPO2,BVES,CALR,F2R,HSPA5,F3,RTN4,CAV1,MAP4K4,MAP2K3,FN1,C5AR1,NUS1,IRS2,AIF1,ANXA1,POSTN,ITGB1,SNAI2,ACTG1
GO:0033673	Negative regulation of kinase activity	22	255	7.32e-05	STK38,PYCARD,HSPB1,IPO5,DUSP6,CASP3,TRIB1,CHORDC1,CAV1,NF2,GMFB,SH3BP5L,DUSP5,GADD45A,PTPN1,IRS2,DNAJA1,CORO1C,GSKIP,DNAJC3,TNFAIP3,SPRY1
GO:0019538	Protein metabolic process	148	4251	7.36e-05	FUCA2,RCN1,DERL2,FSTL3,MYH9,AGO2,PPP2CB,SEC61B,CPD,CCL2,STK38,HBEGF,IGFBP2,RPN2,NAA50,PYCARD,SDF2L1,LMAN1,THBS1,LYZ,LOXL1,MMD,NRP1,PHLDA1,UBE2Q2,ARRDC4,CCNA2,FEM1C,DUSP6,HSPB8,OTUD6B,RNF149,POGLUT1,EIF5A2,NAA15,HSP90B1,PPIB,PDIA3,CCL11,COL3A1,B3GNT2,ARF4,SYNPO2,SDC2,FEM1B,CASP3,TRIB1,MMP19,KDELC2,EDEM3,UGDH,CALR,TRIM55,HSPA5,F3,HSP90AA1,SEL1L,EEF1A1,RPS2,MAP4K4,MAP2K3,RPL3,ANXA2,RPSA,RPL22L1,COPS…
GO:0043549	Regulation of kinase activity	48	918	8.03e-05	STK38,HBEGF,PYCARD,HSPB1,GADD45G,THBS1,IPO5,MMD,CCNA2,NRBF2,DUSP6,SYNPO2,CASP3,TRIB1,RAP2B,CHORDC1,F2R,HSP90AA1,EEF1A1,CAV1,MAP4K4,NF2,MAP2K3,COPS8,C5AR1,ACTB,ATP2B4,GMFB,SH3BP5L,PEA15,BCCIP,DUSP5,SLK,GADD45A,PTPN1,CKS2,IRS2,DNAJA1,SOCS6,CORO1C,CISH,PRRC1,GSKIP,DNAJC3,SOCS2,TNFAIP3,SPRY1,MDFIC
GO:0006469	Negative regulation of protein kinase activity	21	236	8.03e-05	STK38,PYCARD,HSPB1,IPO5,DUSP6,CASP3,TRIB1,CHORDC1,CAV1,NF2,GMFB,SH3BP5L,DUSP5,GADD45A,PTPN1,DNAJA1,CORO1C,GSKIP,DNAJC3,TNFAIP3,SPRY1
GO:0043086	Negative regulation of catalytic activity	44	807	8.22e-05	SERPINE1,STK38,PYCARD,HSPB1,SORT1,THBS1,IPO5,TMED2,WNT9A,DUSP6,ANXA5,PPP1R14B,CASP3,TRIB1,CHORDC1,CAV1,NF2,ANXA2,ATP2B4,GMFB,SH3BP5L,DUSP5,CNN3,BAG2,GADD45A,DHCR24,PTPN1,SET,HNRNPR,IRS2,ANXA1,DNAJA1,PICALM,ROCK1,CORO1C,ARRB2,SERPINE2,CRYAB,SERPINH1,FICD,GSKIP,DNAJC3,TNFAIP3,SPRY1
GO:0007163	Establishment or maintenance of cell polarity	19	197	8.67e-05	MYH9,ACTR3,SLC9A1,ARPC5,MAP1B,ARF4,HSP90AA1,ACTB,MSN,BCCIP,CAP1,CLIC4,ACTR2,FSCN1,ITGB1,UBXN2B,WEE1,FAT1,SPRY1
GO:0001932	Regulation of protein phosphorylation	66	1459	8.79e-05	CAV2,CCL2,STK38,HBEGF,RAP2A,PYCARD,HSPB1,RAP1B,GADD45G,THBS1,IPO5,MMD,C19orf10,NRP1,CCNA2,DUSP6,RNF149,CCL11,SYNPO2,PRKCDBP,CASP3,TRIB1,RAP2B,CHORDC1,F2R,HSP90AA1,CAV1,MAP4K4,NF2,MAP2K3,PMEPA1,ANXA2,COPS8,FN1,C5AR1,ACTB,ATP2B4,GMFB,SH3BP5L,PEA15,BCCIP,DUSP5,SLK,GADD45A,PTPN1,CKS2,AIF1,ATP6AP2,DNAJA1,NKX3-1,YWHAZ,ITGB2,ROCK1,SIRPA,HIPK2,CORO1C,ARRB2,PRRC1,TWF1,GSKIP,DNAJC3,APLNR,MYC,TNFAIP3,SPRY1,…
GO:0042886	Amide transport	69	1553	8.83e-05	DERL2,CMTM6,MYH9,SEC61B,GOLT1B,SEC61A1,CANX,HSPB1,YWHAH,LMAN1,NXT1,XPO4,SORT1,IPO5,KPNA3,TRAM1,TMED2,CSE1L,DGKD,SSR3,ARRDC3,ARRDC4,YIPF5,PDIA4,PDPN,EIF5A2,HSP90B1,MAP1A,HSPA4,ARF4,JAGN1,ABRA,CALR,PLEKHF2,HSPA5,TMED9,HSP90AA1,TNPO1,SEL1L,RPS2,RPL3,RPSA,ZDHHC9,KIFAP3,BAG3,TMED5,NUP188,YWHAB,KIF3B,ANXA1,LMAN2L,ARL5B,STAM,YWHAQ,DYNLL1,YWHAZ,ARL4A,XPO1,KDELR3,PPT1,ARRB2,SERP1,SPCS3,HSPA8,RAN,CD63,RPLP…
GO:0001944	Vasculature development	33	522	0.0001	MYH9,SERPINE1,CCL2,PRRX1,SOX4,THBS1,LOXL1,TMED2,C19orf10,SEMA3C,NRP1,PDPN,NAA15,COL3A1,MMP19,EDNRA,TNFRSF12A,RTN4,CAV1,ANXA2,FN1,NUS1,CLIC4,FOXS1,NKX3-1,YWHAZ,ITGB1,GJC1,TGFBI,TIPARP,ACTG1,APLNR,CYP1B1
GO:0030155	Regulation of cell adhesion	40	712	0.00012	ITGA3,FSTL3,CORO1A,SERPINE1,CCL2,ARHGDIB,IGFBP2,SOX4,PYCARD,THBS1,SLC9A1,NRP1,PDPN,CD164,CASP3,HSPH1,CALR,CAV1,MAP4K4,FXYD5,NF2,FN1,KIFAP3,S100A10,SLK,AIF1,ANXA1,POSTN,SNAI2,ITGB2,SOCS6,ROCK1,SIRPA,CORO1C,PHLDB2,CBFB,SERPINE2,TGFBI,ACTG1,CYP1B1
GO:0001568	Blood vessel development	32	500	0.00012	MYH9,SERPINE1,CCL2,PRRX1,SOX4,THBS1,LOXL1,TMED2,C19orf10,SEMA3C,NRP1,NAA15,COL3A1,MMP19,EDNRA,TNFRSF12A,RTN4,CAV1,ANXA2,FN1,NUS1,CLIC4,FOXS1,NKX3-1,YWHAZ,ITGB1,GJC1,TGFBI,TIPARP,ACTG1,APLNR,CYP1B1
GO:0016032	Viral process	42	776	0.00017	DERL2,CAV2,CCL2,CANX,HSPB1,IPO5,KPNA3,TRAM1,SLC20A1,CCNA2,ITGB5,CCDC85B,PACS1,HSP90AA1,TNPO1,CAV1,RPS2,RPL3,ANXA2,RPSA,MSN,XPR1,SLC25A5,NUP188,SET,YWHAB,RTN3,TNFRSF4,DYNLL1,ITGB1,XPO1,HIPK2,PPIA,SPCS3,HSPA8,VIM,RAN,RPLP0,APLNR,NCAM1,LIG4,MDFIC
GO:0050900	Leukocyte migration	24	316	0.00017	ITGA3,MYH9,CORO1A,CCL2,FCER1G,CXCL16,CCL11,JAGN1,SDC2,RTN4,CAV1,SDC3,FN1,C5AR1,MSN,S100A9,CSF3R,ANXA1,CXCL1,ITGB1,ITGB2,ROCK1,SIRPA,PPIA
GO:0051348	Negative regulation of transferase activity	23	294	0.00017	STK38,PYCARD,HSPB1,IPO5,DUSP6,CASP3,TRIB1,CHORDC1,CAV1,NF2,GMFB,SH3BP5L,DUSP5,BAG2,GADD45A,PTPN1,IRS2,DNAJA1,CORO1C,GSKIP,DNAJC3,TNFAIP3,SPRY1
GO:0045766	Positive regulation of angiogenesis	17	169	0.00018	AGO2,SERPINE1,HSPB1,THBS1,C19orf10,NRP1,C3AR1,CCL11,F3,RTN4,C5AR1,ANXA1,ITGB1,ITGB2,HIPK2,APLNR,CYP1B1
GO:0044260	Cellular macromolecule metabolic process	165	4976	0.00021	FUCA2,RCN1,DERL2,FSTL3,TRMT6,AGO2,PPP2CB,TWISTNB,SEC61B,CCL2,GAR1,ZPR1,STK38,HBEGF,IGFBP2,RPN2,NAA50,SDF2L1,LMAN1,THBS1,LYZ,LOXL1,MMD,NRP1,PHLDA1,UBE2Q2,ARRDC4,CCNA2,FEM1C,NRBF2,DUSP6,HSPB8,OTUD6B,NIFK,FCER1G,RNF149,POGLUT1,EIF5A2,NAA15,HSP90B1,PPIB,NUDT21,RNASE6,CCL11,RNASE2,COL3A1,B3GNT2,ARF4,SDC2,FEM1B,CASP3,TRIB1,METTL1,KDELC2,EDEM3,UGDH,TRIM55,HSPA5,HSP90AA1,SEL1L,UGP2,EEF1A1,CAV1,RPS2,MAP4K…
GO:1902903	Regulation of supramolecular fiber organization	26	368	0.00021	CORO1A,PFN1,VASP,PYCARD,CAPZA1,ACTR3,SLC9A1,SLAIN2,NRP1,ARPC5,MAP1B,CFL2,MAP1A,CCL11,SYNPO2,NF2,GMFB,S100A10,ACTR2,ROCK1,PHLDB2,HSPA8,CRYAB,TWF1,ACTG1,CLIP1
GO:0010648	Negative regulation of cell communication	62	1382	0.00023	ITGA3,FSTL3,PPP2CB,CAV2,SERPINE1,STK38,HBEGF,IGFBP2,PYCARD,HSPB1,RAP1B,THBS1,CILP,ARRDC3,NRP1,DUSP6,RNF149,AVPR1A,JAGN1,PRKCDBP,TRIB1,CALR,F2R,HSPA5,CAV1,ACSL4,NF2,INSIG1,MAP2K3,PMEPA1,ATP2B4,SLC30A1,RGS16,PEA15,SYT11,DUSP5,SLC25A5,PTPN1,YWHAB,BAMBI,STAM,TNFRSF4,PAK1IP1,DNAJA1,NKX3-1,NMB,RGS19,ITGB1,SNAI2,SOCS6,SIRPA,HIPK2,ARRB2,CISH,SKIL,SERPINE2,APLNR,MYC,HYOU1,SOCS2,TNFAIP3,SPRY1
GO:0051051	Negative regulation of transport	29	443	0.00023	DERL2,CORO1A,RAP1B,LMAN1,THBS1,MAP1B,GEM,JAGN1,F2R,CAV1,ACSL4,INSIG1,SLC30A1,PEA15,SYT11,BAG3,SLC25A5,YRDC,IRS2,ANXA1,TNFRSF4,UFM1,YWHAQ,PICALM,NMB,SIRPA,SERPINE2,CRYAB,MDFIC
GO:0061077	Chaperone-mediated protein folding	10	55	0.00023	HSPB1,HSPA13,PDIA4,CCT2,PPIB,HSPH1,CHORDC1,HSPA5,ERO1L,HSPA8
GO:0051239	Regulation of multicellular organismal process	117	3227	0.00024	ITGA3,FSTL3,AGO2,SERPINE1,PFN1,ZPR1,ARHGDIB,TMEM30A,HBEGF,PRRX1,BHLHE41,SOX4,RAP2A,SLC22A5,PYCARD,HSPB1,YWHAH,CNN1,GADD45G,AKIRIN2,THBS1,MMD,C19orf10,KCNK6,SLC9A1,ARRDC3,SEMA3C,NRP1,LLPH,LUM,WNT9A,DUSP6,FCER1G,PDPN,POGLUT1,ANXA5,MAP1B,AVPR1A,PPIB,NUDT21,C3AR1,CCL11,COL3A1,SDC2,LPL,TRIB1,BVES,CALR,F2R,HSPA5,TNFRSF12A,F3,RTN4,CAV1,MAP4K4,NF2,MAP2K3,ANXA2,DDX21,FN1,C5AR1,ATP2B4,SUCO,GORAB,SYT11,NUS1…
GO:0023057	Negative regulation of signaling	62	1385	0.00024	ITGA3,FSTL3,PPP2CB,CAV2,SERPINE1,STK38,HBEGF,IGFBP2,PYCARD,HSPB1,RAP1B,THBS1,CILP,ARRDC3,NRP1,DUSP6,RNF149,AVPR1A,JAGN1,PRKCDBP,TRIB1,CALR,F2R,HSPA5,CAV1,ACSL4,NF2,INSIG1,MAP2K3,PMEPA1,ATP2B4,SLC30A1,RGS16,PEA15,SYT11,DUSP5,SLC25A5,PTPN1,YWHAB,BAMBI,STAM,TNFRSF4,PAK1IP1,DNAJA1,NKX3-1,NMB,RGS19,ITGB1,SNAI2,SOCS6,SIRPA,HIPK2,ARRB2,CISH,SKIL,SERPINE2,APLNR,MYC,HYOU1,SOCS2,TNFAIP3,SPRY1
GO:0031325	Positive regulation of cellular metabolic process	122	3413	0.00026	FSTL3,MYH9,AGO2,NAMPT,CAV2,SERPINE1,CCL2,ZPR1,HBEGF,PRRX1,SOX4,RAP2A,PYCARD,YWHAH,RAP1B,GADD45G,SLC38A2,AKIRIN2,SMPD2,THBS1,MMD,C19orf10,ACTR3,SLC9A1,ARRDC3,NRP1,LUM,JDP2,ARRDC4,CCNA2,CCT6A,DUSP6,CCT5,HSPB8,OTUD6B,EIF5A2,PCOLCE2,NAA15,STARD4,AVPR1A,CCT2,NUDT21,CCL11,ARF4,PRKCDBP,CASP3,ABRA,TRIB1,BVES,RAP2B,F2R,HSPA5,YAF2,HOXB2,F3,HSP90AA1,MED19,CAV1,RPS2,MAP4K4,INSIG1,MAP2K3,ANXA2,COPS8,FN1,C5AR1…
GO:0080135	Regulation of cellular response to stress	40	739	0.00026	DERL2,NAMPT,PRRX1,RAP2A,PYCARD,HSPB1,GADD45G,SLC38A2,HSPB8,FEM1B,HSPH1,CHORDC1,HSPA5,HSP90AA1,CAV1,MAP4K4,INSIG1,BAG3,BAG2,GADD45A,PTPN1,ANKRD1,NUP188,EDEM2,ACTR2,DNAJA1,NKX3-1,SNAI2,SIRPA,HIPK2,SKIL,TMEM33,HSPA8,MANF,CRYAB,FICD,DNAJC3,MYC,HYOU1,MDFIC
GO:0035239	Tube morphogenesis	37	656	0.00026	RALA,MYH9,SERPINE1,PFN1,CCL2,PRRX1,SOX4,VASP,THBS1,TMED2,C19orf10,NRP1,PDPN,NAA15,CCL11,COL3A1,CASP3,MMP19,EDNRA,TNFRSF12A,RTN4,CAV1,ANXA2,FN1,NUS1,CLIC4,NKX3-1,YWHAZ,ITGB1,GJC1,TGFBI,TIPARP,ACTG1,APLNR,CYP1B1,MYC,SPRY1
GO:0045765	Regulation of angiogenesis	23	303	0.00026	AGO2,SERPINE1,HSPB1,THBS1,C19orf10,NRP1,C3AR1,CCL11,TNFRSF12A,F3,RTN4,C5AR1,ATP2B4,GADD45A,NPPB,ANXA1,ITGB1,ITGB2,ROCK1,HIPK2,APLNR,CYP1B1,TNFAIP3
GO:0010638	Positive regulation of organelle organization	36	633	0.00029	PFN1,VASP,PYCARD,YWHAH,LMAN1,ACTR3,SLAIN2,NRP1,JDP2,CCT6A,CCT5,ARPC5,MAP1B,CFL2,CCT2,CCL11,SYNPO2,TMED9,NF2,ANXA2,MARCH5,MSN,NEK7,S100A10,YWHAB,ANXA1,ACTR2,YWHAQ,FSCN1,YWHAZ,SNAI2,UBXN2B,KCTD17,GNL3,CLIP1,LIG4
GO:0023052	Signaling	171	5239	0.00031	RALA,ITGA3,DERL2,MYH9,CORO1A,AGO2,NAMPT,CAV2,PFN1,CCL2,ZPR1,ARHGDIB,STK38,HBEGF,IGFBP2,SOX4,RAP2A,CANX,PYCARD,HSPB1,YWHAH,RAP1B,CLEC10A,SORT1,SMPD2,C19orf10,CAPZA1,ACTR3,KCNK6,STRN,KIF1B,SLC9A1,DGKD,GABRA4,SEMA3C,NRP1,WNT9A,CCNA2,DUSP6,FCER1G,CXCL16,PDPN,ARPC5,ITGB5,ANXA5,GEM,AVPR1A,HSP90B1,C3AR1,CCL11,COL3A1,ARF4,JAGN1,SDC2,CD164,LPL,CASP3,TRIB1,EDNRA,RAP2B,AGTRAP,CALR,F2R,TRIM55,HSPA5,ANKDD1A,T…
GO:0007154	Cell communication	173	5320	0.00032	RALA,ITGA3,DERL2,MYH9,CORO1A,AGO2,NAMPT,CAV2,PFN1,CCL2,ZPR1,ARHGDIB,STK38,HBEGF,IGFBP2,SOX4,RAP2A,CANX,PYCARD,HSPB1,YWHAH,RAP1B,CLEC10A,SORT1,SLC38A2,SMPD2,C19orf10,CAPZA1,ACTR3,STRN,KIF1B,SLC9A1,DGKD,GABRA4,SEMA3C,NRP1,WNT9A,CCNA2,DUSP6,FCER1G,CXCL16,PDPN,ARPC5,ITGB5,ANXA5,GEM,AVPR1A,HSP90B1,C3AR1,CCL11,COL3A1,ARF4,JAGN1,SDC2,CD164,LPL,CASP3,TRIB1,EDNRA,RAP2B,AGTRAP,CALR,F2R,TRIM55,HSPA5,ANKDD1A…
GO:0022603	Regulation of anatomical structure morphogenesis	52	1095	0.00033	MYH9,CORO1A,AGO2,SERPINE1,PFN1,CCL2,RAP2A,HSPB1,YWHAH,STRIP2,THBS1,C19orf10,SEMA3C,NRP1,PDPN,POGLUT1,MAP1B,C3AR1,CCL11,SDC2,BVES,CALR,TNFRSF12A,F3,RTN4,FN1,C5AR1,ATP2B4,MARCH5,MSN,S100A10,GADD45A,BAMBI,NPPB,ANXA1,ACTR2,POSTN,ITGB1,SNAI2,ITGB2,ROCK1,HIPK2,CORO1C,ARRB2,PHLDB2,SKIL,MYL12B,APLNR,CYP1B1,MYC,TNFAIP3,SPRY1
GO:0051248	Negative regulation of protein metabolic process	52	1096	0.00033	DERL2,AGO2,SERPINE1,STK38,HBEGF,SOX4,PYCARD,HSPB1,THBS1,IPO5,WNT9A,DUSP6,OTUD6B,RNF149,MAP1A,PPP1R14B,CASP3,TRIB1,CHORDC1,CALR,AZIN1,CAV1,NF2,PMEPA1,ANXA2,ATP2B4,GMFB,SH3BP5L,DUSP5,BAG2,GADD45A,DHCR24,PTPN1,SET,YWHAB,HNRNPR,DNAJA1,PICALM,ROCK1,SIRPA,HIPK2,NANOS1,CORO1C,ARRB2,SERPINE2,CRYAB,SERPINH1,GSKIP,DNAJC3,MYC,TNFAIP3,SPRY1
GO:0051050	Positive regulation of transport	46	923	0.00037	SERPINE1,CCL2,ZPR1,TMEM30A,SOX4,PYCARD,YWHAH,XPO4,IPO5,SLC9A1,FCER1G,AVPR1A,CALR,F2R,AZIN1,CAV1,ACSL4,LYAR,ANXA2,ACTB,MSN,CTSS,BAG3,ANKRD1,YWHAB,EDEM2,IRS2,NPPB,ANXA1,STAM,TNFRSF4,NKX3-1,YWHAQ,FHL1,NMB,YWHAZ,ITGB1,ITGB2,SIRPA,PPT1,ARRB2,PPIA,SERP1,RAN,CD63,APLNR
GO:0044403	Symbiotic process	44	865	0.00037	DERL2,CAV2,CCL2,CANX,HSPB1,IPO5,KPNA3,TRAM1,SLC20A1,CCNA2,ITGB5,PPIB,CCDC85B,PACS1,HSP90AA1,TNPO1,CAV1,RPS2,RPL3,ANXA2,RPSA,FN1,MSN,XPR1,SLC25A5,NUP188,SET,YWHAB,RTN3,TNFRSF4,DYNLL1,ITGB1,XPO1,HIPK2,PPIA,SPCS3,HSPA8,VIM,RAN,RPLP0,APLNR,NCAM1,LIG4,MDFIC
GO:0032269	Negative regulation of cellular protein metabolic process	50	1043	0.00038	DERL2,AGO2,SERPINE1,STK38,SOX4,PYCARD,HSPB1,THBS1,IPO5,WNT9A,DUSP6,OTUD6B,RNF149,MAP1A,PPP1R14B,CASP3,TRIB1,CHORDC1,CALR,CAV1,NF2,PMEPA1,ANXA2,ATP2B4,GMFB,SH3BP5L,DUSP5,BAG2,GADD45A,DHCR24,PTPN1,SET,YWHAB,HNRNPR,DNAJA1,PICALM,ROCK1,SIRPA,HIPK2,NANOS1,CORO1C,ARRB2,SERPINE2,CRYAB,SERPINH1,GSKIP,DNAJC3,MYC,TNFAIP3,SPRY1
GO:0070201	Regulation of establishment of protein localization	36	642	0.00038	DERL2,ZPR1,TMEM30A,SOX4,YWHAH,LMAN1,XPO4,IPO5,CCT6A,CCT5,CCT2,JAGN1,F2R,ACSL4,INSIG1,SYT11,BAG3,SLC25A5,PTPN1,ANKRD1,YWHAB,EDEM2,IRS2,TNFRSF4,UFM1,DNAJA1,YWHAQ,YWHAZ,ITGB2,XPO1,PPIA,SERP1,UHMK1,HSPA8,RAN,MDFIC
GO:0048513	Animal organ development	115	3197	0.00039	ITGA3,FSTL3,MYH9,CAV2,SERPINE1,CCL2,ZPR1,HBEGF,ODC1,PRRX1,SEC61A1,SOX4,YWHAH,SLC38A2,TMED2,SLC9A1,ARRDC3,SEMA3C,NRP1,LUM,WNT9A,SLC20A1,CCNA2,PDLIM3,FCER1G,PDPN,ARPC5,POGLUT1,CFL2,AVPR1A,PPIB,CCL11,COL3A1,ARF4,JAGN1,FEM1B,CD164,CASP3,BVES,MMP19,EDNRA,CALR,HSPA5,HOXB2,RTN4,CAV1,NF2,INSIG1,LYAR,ANXA2,FN1,C5AR1,PLS3,ACTB,ATP2B4,RAD23B,MSN,ACTA1,CACYBP,GORAB,BAG3,GNG12,DHCR24,ANKRD1,CSF3R,MAFB,UGCG,CL…
GO:0045859	Regulation of protein kinase activity	42	812	0.0004	STK38,HBEGF,PYCARD,HSPB1,GADD45G,THBS1,IPO5,MMD,CCNA2,DUSP6,SYNPO2,CASP3,TRIB1,RAP2B,CHORDC1,F2R,HSP90AA1,CAV1,MAP4K4,NF2,MAP2K3,COPS8,C5AR1,ACTB,ATP2B4,GMFB,SH3BP5L,PEA15,BCCIP,DUSP5,SLK,GADD45A,PTPN1,CKS2,DNAJA1,CORO1C,PRRC1,GSKIP,DNAJC3,TNFAIP3,SPRY1,MDFIC
GO:0048514	Blood vessel morphogenesis	27	410	0.0004	MYH9,SERPINE1,CCL2,PRRX1,SOX4,THBS1,C19orf10,NRP1,NAA15,COL3A1,MMP19,EDNRA,TNFRSF12A,RTN4,CAV1,ANXA2,FN1,NUS1,CLIC4,YWHAZ,ITGB1,GJC1,TGFBI,TIPARP,ACTG1,APLNR,CYP1B1
GO:0050793	Regulation of developmental process	99	2648	0.00046	ITGA3,FSTL3,MYH9,CORO1A,AGO2,NAMPT,SERPINE1,PFN1,CCL2,ZPR1,ARHGDIB,TMEM30A,PRRX1,BHLHE41,SOX4,RAP2A,HSPB1,YWHAH,STRIP2,SORT1,THBS1,MMD,C19orf10,SEMA3C,NRP1,LLPH,JDP2,WNT9A,DUSP6,PDPN,POGLUT1,MAP1B,PPIB,NUDT21,C3AR1,CCL11,COL3A1,SDC2,LPL,CCDC85B,TRIB1,BVES,CALR,HSPA5,TNFRSF12A,F3,RTN4,CAV1,NF2,INSIG1,ANXA2,FN1,C5AR1,ATP2B4,MARCH5,MSN,SUCO,GORAB,S100A9,S100A10,GADD45A,ANKRD1,CSF3R,MAFB,BAMBI,CLIC1,…
GO:0032970	Regulation of actin filament-based process	26	390	0.00048	MYH9,CORO1A,PFN1,ARHGDIB,VASP,PYCARD,CAPZA1,ACTR3,SLC9A1,NRP1,PDPN,ARPC5,CFL2,CCL11,SYNPO2,CAV1,NF2,GMFB,S100A10,ACTR2,FSCN1,ROCK1,PHLDB2,CSRP3,TWF1,ACTG1
GO:1903829	Positive regulation of cellular protein localization	24	342	0.00049	ITGA3,ZPR1,TMEM30A,YWHAH,XPO4,IPO5,CCT6A,CCT5,FCER1G,CCT2,MAP1A,RTN4,ATP2B4,MSN,SYT11,BAG3,YWHAB,EDEM2,YWHAQ,YWHAZ,ITGB1,ITGB2,GNL3,RAN
GO:0046907	Intracellular transport	65	1520	0.0005	DERL2,CMTM6,CORO1A,SEC61B,SEC61A1,HSPB1,YWHAH,LMAN1,NXT1,XPO4,SORT1,IPO5,KPNA3,TRAM1,TMED2,CSE1L,CAPZA1,KIF1B,SSR3,STARD4,MAP1B,HSP90B1,MAP1A,SNRPD1,HSPA4,ARF4,ABRA,CALR,HSPA5,TMED9,HSP90AA1,TNPO1,SEL1L,RPS2,RPL3,RPSA,ZDHHC9,ERGIC2,KIFAP3,BAG3,TMED5,NUP188,YWHAB,KIF3B,LMAN2L,ARL5B,STAM,ACTR2,YWHAQ,DYNLL1,PICALM,TBC1D23,YWHAZ,ARL4A,XPO1,KDELR3,CORO1C,SPCS3,HSPA8,RAN,CD63,RPLP0,RBM8A,CLIP1,HYOU1
GO:0065009	Regulation of molecular function	161	4913	0.00053	PPP2CB,NAMPT,CAV2,SERPINE1,SEC61B,PFN1,CCL2,ARHGDIB,STK38,HBEGF,PRRX1,BHLHE41,SOX4,PYCARD,HSPB1,YWHAH,GADD45G,SORT1,AKIRIN2,THBS1,IPO5,MMD,TSPAN13,TMED2,SLC9A1,ARRDC3,SEMA3C,NRP1,JDP2,ARRDC4,WNT9A,CCNA2,NRBF2,DUSP6,CXCL16,PCOLCE2,ANXA5,GEM,AVPR1A,CCT2,HSP90B1,CCL11,ARF4,SYNPO2,FEM1B,LPL,PPP1R14B,CASP3,ABRA,TRIB1,BVES,EDNRA,HSPH1,RAP2B,CHORDC1,F2R,YAF2,TCEAL7,HOXB2,F3,HSP90AA1,AZIN1,MED19,EEF1A1,C…
GO:0006886	Intracellular protein transport	48	999	0.00053	DERL2,SEC61B,SEC61A1,HSPB1,YWHAH,NXT1,XPO4,SORT1,IPO5,KPNA3,TRAM1,TMED2,CSE1L,SSR3,HSP90B1,MAP1A,HSPA4,ARF4,ABRA,CALR,HSPA5,TMED9,HSP90AA1,TNPO1,SEL1L,RPS2,RPL3,RPSA,ZDHHC9,KIFAP3,BAG3,TMED5,NUP188,YWHAB,KIF3B,ARL5B,STAM,YWHAQ,DYNLL1,YWHAZ,ARL4A,XPO1,SPCS3,HSPA8,RAN,RPLP0,RBM8A,CLIP1
GO:0051493	Regulation of cytoskeleton organization	32	546	0.00053	CORO1A,PFN1,ARHGDIB,VASP,PYCARD,CAPZA1,ACTR3,SLC9A1,SLAIN2,NRP1,ARPC5,MAP1B,CFL2,MAP1A,CDK2AP2,CCL11,SYNPO2,CHORDC1,NF2,GMFB,S100A9,S100A10,CLIC4,ACTR2,FSCN1,UBXN2B,ROCK1,XPO1,PHLDB2,TWF1,ACTG1,CLIP1
GO:0080090	Regulation of primary metabolic process	190	6032	0.00055	DERL2,FSTL3,MYH9,AGO2,NAMPT,CAV2,SERPINE1,PFN1,CCL2,ZPR1,STK38,HBEGF,ODC1,PRRX1,BHLHE41,SOX4,RAP2A,PYCARD,HSPB1,YWHAH,RAP1B,GADD45G,SLC38A2,AKIRIN2,SMPD2,THBS1,IPO5,MMD,C19orf10,ACTR3,SLC9A1,ARRDC3,NRP1,LUM,JDP2,ARRDC4,WNT9A,CCNA2,CCT6A,NRBF2,DUSP6,CCT5,OTUD6B,RNF149,EIF5A2,PCOLCE2,NAA15,STARD4,AVPR1A,CCT2,HSP90B1,MAP1A,NUDT21,CCL11,ZNF467,ARF4,SYNPO2,PRKCDBP,FEM1B,PPP1R14B,CASP3,ABRA,CCDC85B,TRI…
GO:0051893	Regulation of focal adhesion assembly	10	63	0.00056	THBS1,SLC9A1,NRP1,MAP4K4,S100A10,SLK,ROCK1,CORO1C,PHLDB2,ACTG1
GO:0071705	Nitrogen compound transport	74	1823	0.00059	DERL2,CMTM6,MYH9,SEC61B,GOLT1B,TMEM30A,SEC61A1,SLC22A5,CANX,HSPB1,YWHAH,LMAN1,NXT1,XPO4,SORT1,SLC38A2,IPO5,KPNA3,TRAM1,TMED2,CSE1L,DGKD,SSR3,ARRDC3,ARRDC4,YIPF5,PDIA4,FCER1G,PDPN,EIF5A2,HSP90B1,MAP1A,HSPA4,ARF4,JAGN1,ABRA,CALR,PLEKHF2,HSPA5,TMED9,HSP90AA1,TNPO1,SEL1L,RPS2,RPL3,RPSA,ZDHHC9,KIFAP3,BAG3,TMED5,SLC25A5,NUP188,YWHAB,KIF3B,ANXA1,LMAN2L,ARL5B,STAM,YWHAQ,DYNLL1,YWHAZ,ARL4A,XPO1,KDELR3,PPT…
GO:0070848	Response to growth factor	31	524	0.00059	CORO1A,CCL2,ZPR1,HSPB1,SORT1,THBS1,CILP,KIF1B,NRP1,LUM,CCNA2,DUSP6,ITGB5,MAP1B,COL3A1,CASP3,HSPA5,EEF1A1,CAV1,MAP2K3,NUS1,ANKRD1,BAMBI,ANXA1,POSTN,SNAI2,ROCK1,HIPK2,ARRB2,SKIL,MYC
GO:0042326	Negative regulation of phosphorylation	28	449	0.00064	STK38,PYCARD,HSPB1,IPO5,DUSP6,RNF149,CASP3,TRIB1,CHORDC1,CAV1,NF2,PMEPA1,GMFB,SH3BP5L,DUSP5,GADD45A,PTPN1,IRS2,DNAJA1,DYNLL1,SIRPA,CORO1C,ARRB2,GSKIP,DNAJC3,MYC,TNFAIP3,SPRY1
GO:0048585	Negative regulation of response to stimulus	68	1636	0.00069	ITGA3,DERL2,FSTL3,PPP2CB,NAMPT,CAV2,SERPINE1,CCL2,STK38,HBEGF,IGFBP2,PYCARD,HSPB1,TRAFD1,THBS1,CILP,ARRDC3,SEMA3C,NRP1,DUSP6,RNF149,COL3A1,JAGN1,PRKCDBP,LPL,TRIB1,CALR,HSPA5,CAV1,NF2,INSIG1,MAP2K3,PMEPA1,ANXA2,ATP2B4,RGS16,PEA15,SYT11,DUSP5,SLC25A5,PTPN1,YWHAB,BAMBI,AIF1,ANXA1,STAM,PAK1IP1,DNAJA1,NKX3-1,RGS19,ITGB1,SNAI2,SOCS6,SIRPA,HIPK2,ARRB2,PHLDB2,CISH,SKIL,SERPINE2,NUCB2,DNAJC3,APLNR,MYC,HYO…
GO:0044092	Negative regulation of molecular function	53	1163	0.00069	SERPINE1,STK38,PYCARD,HSPB1,SORT1,THBS1,IPO5,TMED2,WNT9A,DUSP6,ANXA5,GEM,PPP1R14B,CASP3,TRIB1,CHORDC1,TCEAL7,CAV1,XIRP1,NF2,ANXA2,ACTB,ATP2B4,GMFB,SH3BP5L,DUSP5,CNN3,BAG2,GADD45A,DHCR24,PTPN1,SET,HNRNPR,IRS2,FOXS1,ANXA1,TNFRSF4,DNAJA1,NKX3-1,PICALM,ROCK1,CORO1C,BRMS1,ARRB2,SERPINE2,CRYAB,SERPINH1,FICD,GSKIP,DNAJC3,CYP1B1,TNFAIP3,SPRY1
GO:0043170	Macromolecule metabolic process	192	6137	0.0007	FUCA2,RCN1,DERL2,FSTL3,TRMT6,MYH9,AGO2,PPP2CB,TWISTNB,SEC61B,CPD,CCL2,GAR1,ZPR1,STK38,HBEGF,IGFBP2,RPN2,NAA50,PYCARD,SDF2L1,LMAN1,NXT1,THBS1,LYZ,LOXL1,MMD,SLC9A1,NRP1,PHLDA1,LUM,UBE2Q2,ARRDC4,CCNA2,FEM1C,NRBF2,DUSP6,HSPB8,OTUD6B,NIFK,FCER1G,RNF149,POGLUT1,EIF5A2,NAA15,HSP90B1,PPIB,PDIA3,NUDT21,SNRPD1,RNASE6,CCL11,RNASE2,COL3A1,B3GNT2,ARF4,SYNPO2,SDC2,FEM1B,CASP3,TRIB1,MMP19,METTL1,KDELC2,EDEM3,UG…
GO:0042493	Response to drug	21	281	0.0007	ITGA3,TMEM30A,IGFBP2,RPN2,RAP2A,RAP1B,THBS1,SEMA3C,DUSP6,RNF149,MAP1B,LPL,CALR,HSPA5,S100A10,CYP2J2,ANKRD1,ANXA1,NKX3-1,XPO1,MYC
GO:0009719	Response to endogenous stimulus	62	1447	0.00072	ITGA3,CORO1A,NAMPT,CAV2,CCL2,ZPR1,IGFBP2,YWHAH,RAP1B,SORT1,THBS1,IPO5,CILP,KIF1B,SLC9A1,CCNA2,FCER1G,ITGB5,MAP1B,AVPR1A,HSP90B1,COL3A1,LPL,CASP3,MMP19,AGTRAP,CALR,HSPA5,EEF1A1,CAV1,INSIG1,PMEPA1,ANXA2,ACTB,ATP2B4,ACTA1,CACYBP,CTSS,SFR1,DHCR24,PTPN1,ANKRD1,RRAGC,UGCG,BAMBI,IRS2,AIF1,ANXA1,ACTR2,POSTN,NKX3-1,ITGB1,SNAI2,ITGB2,ROCK1,HIPK2,ARRB2,SKIL,CSRP3,VIM,RAN,SOCS2
GO:0030168	Platelet activation	14	135	0.00078	MYH9,MYL12A,HSPB1,DGKD,FCER1G,PDPN,COL3A1,RAP2B,F2R,ACTB,CLIC1,YWHAZ,ARRB2,ACTG1
GO:0051094	Positive regulation of developmental process	60	1389	0.0008	ITGA3,AGO2,SERPINE1,TMEM30A,SOX4,HSPB1,THBS1,MMD,C19orf10,SEMA3C,NRP1,LLPH,WNT9A,PDPN,MAP1B,PPIB,NUDT21,C3AR1,CCL11,LPL,TRIB1,CALR,HSPA5,TNFRSF12A,F3,RTN4,NF2,FN1,C5AR1,MARCH5,SUCO,GORAB,S100A9,S100A10,ANKRD1,BAMBI,CLIC1,FOXS1,ANXA1,ACTR2,ITGB1,SNAI2,ITGB2,HIPK2,CORO1C,ARRB2,PHLDB2,CBFB,SKIL,SERPINE2,SERP1,CSRP3,TWF1,APLNR,CYP1B1,MYC,SOCS2,TNFAIP3,SPRY1,LIG4
GO:0045936	Negative regulation of phosphate metabolic process	32	561	0.0008	STK38,PYCARD,HSPB1,IPO5,DUSP6,RNF149,PPP1R14B,CASP3,TRIB1,CHORDC1,CAV1,NF2,PMEPA1,GMFB,SH3BP5L,DUSP5,GADD45A,PTPN1,SET,YWHAB,IRS2,DNAJA1,DYNLL1,ROCK1,SIRPA,CORO1C,ARRB2,GSKIP,DNAJC3,MYC,TNFAIP3,SPRY1
GO:0071901	Negative regulation of protein serine/threonine kinase activity	14	136	0.00083	STK38,PYCARD,HSPB1,IPO5,DUSP6,CASP3,CHORDC1,CAV1,DUSP5,GADD45A,PTPN1,DNAJA1,TNFAIP3,SPRY1
GO:0019221	Cytokine-mediated signaling pathway	36	678	0.00098	RALA,CCL2,CANX,PYCARD,RAP1B,CAPZA1,FCER1G,HSP90B1,CCL11,JAGN1,CASP3,TNFRSF12A,F3,HSP90AA1,ANXA2,FN1,MSN,CSF3R,UGCG,IRS2,PLP2,ANXA1,TNFRSF4,FSCN1,CXCL1,YWHAZ,ITGB1,ITGB2,CISH,PPIA,HSPA8,VIM,RPLP0,MYC,NCAM1,SOCS2
GO:0002252	Immune effector process	46	969	0.00099	FUCA2,CMTM6,PGRMC1,CORO1A,TMEM30A,PYCARD,RAP1B,LYZ,CYSTM1,ACTR3,FCER1G,ARPC5,CCT2,RNASE6,C3AR1,RNASE2,JAGN1,RAP2B,HSP90AA1,EEF1A1,ANXA2,DDX21,C5AR1,ACTB,MAGT1,S100A9,CTSS,NRAS,PI4K2A,CAP1,NEU1,ACTR2,CKAP4,ATP6AP2,DYNLL1,CXCL1,POLR3D,ITGB2,ROCK1,SIRPA,PPIA,HSPA8,CD63,ACTG1,DNAJC3,LIG4
GO:0035295	Tube development	42	851	0.00099	RALA,ITGA3,FSTL3,MYH9,SERPINE1,PFN1,CCL2,PRRX1,SOX4,VASP,THBS1,TMED2,C19orf10,SEMA3C,NRP1,PDPN,NAA15,CCL11,COL3A1,CASP3,MMP19,EDNRA,TNFRSF12A,RTN4,CAV1,ANXA2,FN1,NUS1,CLIC4,ATP6AP2,NKX3-1,YWHAZ,ITGB1,GJC1,SERPINE2,TGFBI,TIPARP,ACTG1,APLNR,CYP1B1,MYC,SPRY1
GO:0001933	Negative regulation of protein phosphorylation	26	411	0.00099	STK38,PYCARD,HSPB1,IPO5,DUSP6,RNF149,CASP3,TRIB1,CHORDC1,CAV1,NF2,PMEPA1,GMFB,SH3BP5L,DUSP5,GADD45A,PTPN1,DNAJA1,SIRPA,CORO1C,ARRB2,GSKIP,DNAJC3,MYC,TNFAIP3,SPRY1
GO:0051146	Striated muscle cell differentiation	17	200	0.001	MYH9,CAV2,SORT1,SLC9A1,CFL2,AVPR1A,CASP3,BVES,CALR,MYPN,ACTA1,CACYBP,ANKRD1,PTGFRN,ITGB1,CSRP3,ACTG1
GO:0001952	Regulation of cell-matrix adhesion	13	120	0.001	SERPINE1,THBS1,SLC9A1,NRP1,MAP4K4,NF2,S100A10,SLK,POSTN,ROCK1,CORO1C,PHLDB2,ACTG1
GO:0032270	Positive regulation of cellular protein metabolic process	67	1635	0.0011	MYH9,CAV2,CCL2,HBEGF,SOX4,RAP2A,PYCARD,RAP1B,GADD45G,AKIRIN2,THBS1,MMD,C19orf10,ARRDC3,NRP1,JDP2,ARRDC4,DUSP6,OTUD6B,EIF5A2,PCOLCE2,CCL11,PRKCDBP,TRIB1,RAP2B,F2R,HSPA5,F3,HSP90AA1,CAV1,RPS2,MAP4K4,MAP2K3,ANXA2,COPS8,FN1,C5AR1,ATP2B4,MSN,PEA15,S100A9,DUSP5,SLK,BAG2,GADD45A,PTPN1,EDEM2,CKS2,AIF1,BMI1,NKX3-1,PICALM,SNAI2,ROCK1,HIPK2,GNL3,BRMS1,ARRB2,SERP1,UHMK1,PRRC1,VIM,DNAJC3,APLNR,MYC,TNFAIP3,MDF…
GO:0001525	Angiogenesis	22	315	0.0011	MYH9,SERPINE1,CCL2,THBS1,C19orf10,NRP1,NAA15,MMP19,EDNRA,TNFRSF12A,RTN4,CAV1,ANXA2,FN1,NUS1,CLIC4,YWHAZ,ITGB1,TGFBI,ACTG1,APLNR,CYP1B1
GO:0033157	Regulation of intracellular protein transport	20	268	0.0011	DERL2,ZPR1,TMEM30A,YWHAH,LMAN1,XPO4,IPO5,INSIG1,BAG3,PTPN1,YWHAB,EDEM2,UFM1,YWHAQ,YWHAZ,ITGB2,XPO1,UHMK1,RAN,MDFIC
GO:0031323	Regulation of cellular metabolic process	193	6239	0.0012	DERL2,FSTL3,MYH9,AGO2,NAMPT,CAV2,SERPINE1,PFN1,CCL2,ZPR1,STK38,HBEGF,ODC1,PRRX1,BHLHE41,SOX4,RAP2A,PYCARD,HSPB1,YWHAH,RAP1B,GADD45G,SLC38A2,AKIRIN2,SMPD2,THBS1,IPO5,MMD,C19orf10,ACTR3,SLC9A1,ARRDC3,NRP1,LUM,JDP2,ARRDC4,WNT9A,CCNA2,CCT6A,NRBF2,DUSP6,CCT5,HSPB8,OTUD6B,RNF149,EIF5A2,PCOLCE2,NAA15,STARD4,AVPR1A,CCT2,HSP90B1,MAP1A,NUDT21,CCL11,ZNF467,ARF4,SYNPO2,PRKCDBP,FEM1B,PPP1R14B,CASP3,ABRA,CCDC8…
GO:0033365	Protein localization to organelle	38	743	0.0012	SEC61B,TMEM30A,SEC61A1,NXT1,SORT1,IPO5,KPNA3,TRAM1,CSE1L,SSR3,NRP1,HSPA4,ARF4,ABRA,PACS1,CALR,HSPA5,HSP90AA1,TNPO1,RTN4,RPS2,INSIG1,RPL3,RPSA,MARCH5,NUP188,ARL5B,STAM,DNAJA1,XPO1,KDELR3,RPF2,SPCS3,CSRP3,HSPA8,RAN,RPLP0,TNFAIP3
GO:0031400	Negative regulation of protein modification process	33	602	0.0012	STK38,SOX4,PYCARD,HSPB1,IPO5,DUSP6,RNF149,PPP1R14B,CASP3,TRIB1,CHORDC1,CAV1,NF2,PMEPA1,ATP2B4,GMFB,SH3BP5L,DUSP5,BAG2,GADD45A,PTPN1,SET,YWHAB,DNAJA1,ROCK1,SIRPA,CORO1C,ARRB2,GSKIP,DNAJC3,MYC,TNFAIP3,SPRY1
GO:0031647	Regulation of protein stability	21	293	0.0012	CMTM6,PFN1,SOX4,PYCARD,CCT6A,CCT5,RNF149,NAA15,CCT2,PPIB,CASP3,CALR,HSP90AA1,SEL1L,RTN4,NF2,BAG3,BAG2,CDC37L1,HSPA8,CRYAB
GO:0030154	Cell differentiation	126	3702	0.0013	ITGA3,FSTL3,MYH9,CAV2,CCL2,ZPR1,TMEM30A,PRRX1,BHLHE41,SOX4,RAP2A,VASP,YWHAH,RAP1B,GADD45G,SORT1,MMD,STRN,SLC9A1,SEMA3C,NRP1,LLPH,WNT9A,DUSP6,FCER1G,PDPN,ITGB5,NAA15,MAP1B,CCDC136,CFL2,AVPR1A,MAP1A,NUDT21,CCL11,COL3A1,B3GNT2,ARF4,JAGN1,SDC2,FEM1B,CASP3,CCDC85B,BVES,MMP19,EDNRA,CALR,HSPA5,TNFRSF12A,HSP90AA1,RTN4,CAV1,ACSL4,MAP4K4,NF2,TPM4,LYAR,ANXA2,DDX21,FN1,C5AR1,ACTB,MYPN,MSN,ACTA1,ENAH,GLRX2,CA…
GO:0110053	Regulation of actin filament organization	20	273	0.0013	CORO1A,PFN1,VASP,PYCARD,CAPZA1,ACTR3,SLC9A1,NRP1,ARPC5,CFL2,CCL11,SYNPO2,NF2,GMFB,S100A10,ACTR2,ROCK1,PHLDB2,TWF1,ACTG1
GO:0006898	Receptor-mediated endocytosis	16	184	0.0013	CAV2,CANX,FCER1G,CXCL16,HSP90B1,HSPH1,CALR,HSP90AA1,CAV1,CAP1,PICALM,ITGB1,ITGB2,PPT1,ARRB2,HYOU1
GO:0051247	Positive regulation of protein metabolic process	69	1715	0.0014	MYH9,CAV2,CCL2,HBEGF,SOX4,RAP2A,PYCARD,RAP1B,GADD45G,AKIRIN2,THBS1,MMD,C19orf10,ARRDC3,NRP1,JDP2,ARRDC4,DUSP6,OTUD6B,EIF5A2,PCOLCE2,CCL11,PRKCDBP,CASP3,TRIB1,RAP2B,F2R,HSPA5,F3,HSP90AA1,CAV1,RPS2,MAP4K4,MAP2K3,ANXA2,COPS8,FN1,C5AR1,ATP2B4,MSN,PEA15,S100A9,DUSP5,SLK,BAG2,GADD45A,PTPN1,EDEM2,CKS2,AIF1,BMI1,NKX3-1,PICALM,SNAI2,ROCK1,HIPK2,GNL3,BRMS1,ARRB2,SERP1,UHMK1,TIPARP,PRRC1,VIM,DNAJC3,APLNR,MY…
GO:0010256	Endomembrane system organization	26	424	0.0015	MYH9,CAV2,SEC61A1,LMAN1,TMED2,CCDC136,TMEM43,JAGN1,F2R,TMED9,RTN4,CAV1,SYT11,TMED5,PI4K2A,UGCG,LMAN2L,STAM,RTN3,YWHAZ,UBXN2B,CORO1C,SERPINE2,SERP1,TMEM33,CSRP3
GO:0048869	Cellular developmental process	127	3757	0.0016	ITGA3,FSTL3,MYH9,CAV2,SERPINE1,CCL2,ZPR1,TMEM30A,PRRX1,BHLHE41,SOX4,RAP2A,VASP,YWHAH,RAP1B,GADD45G,SORT1,MMD,STRN,SLC9A1,SEMA3C,NRP1,LLPH,WNT9A,DUSP6,FCER1G,PDPN,ITGB5,NAA15,MAP1B,CCDC136,CFL2,AVPR1A,MAP1A,NUDT21,CCL11,COL3A1,B3GNT2,ARF4,JAGN1,SDC2,FEM1B,CASP3,CCDC85B,BVES,MMP19,EDNRA,CALR,HSPA5,TNFRSF12A,HSP90AA1,RTN4,CAV1,ACSL4,MAP4K4,NF2,TPM4,LYAR,ANXA2,DDX21,FN1,C5AR1,ACTB,MYPN,MSN,ACTA1,ENAH…
GO:0009888	Tissue development	70	1760	0.0017	RALA,ITGA3,CAV2,PFN1,HBEGF,PRRX1,SOX4,VASP,RAP1B,TMED2,SLC9A1,ARRDC3,SEMA3C,NRP1,LUM,SLC20A1,PDPN,POGLUT1,ITGB5,CFL2,CCL11,COL3A1,FEM1B,CASP3,BVES,EDNRA,CALR,HOXB2,RTN4,CAV1,NF2,FN1,ACTB,MSN,ACTA1,CACYBP,GORAB,BCCIP,DUSP5,CNN3,DHCR24,ANKRD1,UGCG,CLIC4,ANXA1,ATP6AP2,POSTN,NKX3-1,PTGFRN,ITGB1,SNAI2,ITGB2,ROCK1,XIRP2,CORO1C,TBL1XR1,FAT1,GJC1,SKIL,SERPINE2,TGFBI,TIPARP,CSRP3,SERPINH1,TXNRD1,VIM,ACTG1…
GO:0051223	Regulation of protein transport	33	617	0.0017	DERL2,ZPR1,TMEM30A,SOX4,YWHAH,LMAN1,XPO4,IPO5,JAGN1,F2R,ACSL4,INSIG1,SYT11,BAG3,SLC25A5,PTPN1,ANKRD1,YWHAB,EDEM2,IRS2,TNFRSF4,UFM1,DNAJA1,YWHAQ,YWHAZ,ITGB2,XPO1,PPIA,SERP1,UHMK1,HSPA8,RAN,MDFIC
GO:0048729	Tissue morphogenesis	31	561	0.0017	RALA,ITGA3,PFN1,HBEGF,SOX4,VASP,TMED2,SEMA3C,NRP1,PDPN,CCL11,COL3A1,FEM1B,CASP3,EDNRA,HOXB2,NF2,ACTB,MSN,ACTA1,GORAB,ANKRD1,CLIC4,NKX3-1,ITGB1,SNAI2,XIRP2,TXNRD1,ACTG1,MYC,SPRY1
GO:0061061	Muscle structure development	28	479	0.0017	MYH9,CAV2,HBEGF,SORT1,SLC9A1,PDLIM3,CFL2,AVPR1A,COL3A1,CD164,CASP3,BVES,CALR,CAV1,MYPN,ACTA1,CACYBP,ANKRD1,PTGFRN,FHL1,ITGB1,XIRP2,ETV1,SKIL,SERP1,CSRP3,CRYAB,ACTG1
GO:0090303	Positive regulation of wound healing	9	59	0.0017	SERPINE1,HBEGF,THBS1,PDPN,F2R,F3,ANXA1,ITGB1,ACTG1
GO:0120036	Plasma membrane bounded cell projection organization	50	1122	0.0018	ITGA3,MYH9,CORO1A,ZPR1,RAP2A,VASP,TUBA4A,ACTR3,STRN,SEPT11,SEMA3C,NRP1,LLPH,EMP3,PDPN,ARPC5,MAP1B,MAP1A,B3GNT2,ARF4,SDC2,CASP3,HSP90AA1,TNPO1,RTN4,ACSL4,MAP4K4,FXYD5,ACTB,MYPN,KIFAP3,ENAH,GORAB,KIF3B,IRS2,AIF1,ACTR2,POSTN,FSCN1,DYNLL1,PICALM,TBC1D23,ITGB1,ROCK1,WEE1,ETV1,UHMK1,MANF,NCAM1,TCTN3
GO:0010810	Regulation of cell-substrate adhesion	17	212	0.0018	ITGA3,SERPINE1,THBS1,SLC9A1,NRP1,PDPN,CALR,MAP4K4,NF2,FN1,S100A10,SLK,POSTN,ROCK1,CORO1C,PHLDB2,ACTG1
GO:0009605	Response to external stimulus	86	2310	0.0019	FUCA2,RALA,CORO1A,NAMPT,SERPINE1,CCL2,HBEGF,IGFBP2,ODC1,SEC61A1,SLC22A5,VASP,PYCARD,HSPB1,CLEC10A,SLC38A2,AKIRIN2,SMPD2,THBS1,LYZ,LOXL1,CAPZA1,ACTR3,SLC9A1,SEMA3C,NRP1,CCT5,FCER1G,CXCL16,MAP1B,AVPR1A,RNASE6,C3AR1,CCL11,RNASE2,COL3A1,B3GNT2,JAGN1,LPL,PPP1R14B,CASP3,TRIB1,F2R,HSPA5,CAV1,ACSL4,LYAR,DDX21,C5AR1,MYPN,ACTA1,ENAH,GLRX2,XPR1,S100A9,BAG3,GNG12,GADD45A,ANKRD1,RRAGC,CSF3R,IRS2,AIF1,PLP2,NPP…
GO:0031032	Actomyosin structure organization	12	111	0.0019	MYH9,CNN1,ITGB5,CFL2,MYPN,ACTA1,CNN3,ANKRD1,ITGB1,ROCK1,CSRP3,ACTG1
GO:1901564	Organonitrogen compound metabolic process	166	5244	0.002	FUCA2,RCN1,DERL2,FSTL3,MYH9,PGRMC1,AGO2,PPP2CB,NAMPT,SEC61B,CPD,CCL2,STK38,HBEGF,IGFBP2,ODC1,RPN2,PANK3,NAA50,PYCARD,SDF2L1,LMAN1,SMPD2,THBS1,LYZ,LOXL1,MMD,SLC9A1,NRP1,PHLDA1,LUM,UBE2Q2,ARRDC4,CCNA2,FEM1C,DUSP6,HSPB8,OTUD6B,RNF149,POGLUT1,EIF5A2,NAA15,HSP90B1,PPIB,PDIA3,CCL11,COL3A1,B3GNT2,ARF4,SYNPO2,SDC2,FEM1B,CASP3,TRIB1,MMP19,KDELC2,EDEM3,UGDH,CALR,TRIM55,HSPA5,F3,HSP90AA1,SEL1L,AZIN1,EEF1A1,…
GO:0040013	Negative regulation of locomotion	21	310	0.0023	SERPINE1,CCL2,ARHGDIB,RAP2A,THBS1,ARRDC3,SEMA3C,NRP1,COL3A1,TRIB1,RAP2B,CALR,NF2,ATP2B4,GADD45A,CLIC4,AIF1,DNAJA4,CORO1C,PHLDB2,CYP1B1
GO:0051271	Negative regulation of cellular component movement	21	311	0.0024	SERPINE1,CCL2,ARHGDIB,RAP2A,THBS1,SEMA3C,NRP1,COL3A1,TRIB1,RAP2B,CALR,NF2,ATP2B4,GADD45A,CLIC4,AIF1,ACTN1,DNAJA4,CORO1C,PHLDB2,CYP1B1
GO:0043085	Positive regulation of catalytic activity	61	1489	0.0025	CAV2,PFN1,CCL2,ARHGDIB,HBEGF,PYCARD,GADD45G,AKIRIN2,THBS1,MMD,ARRDC3,NRP1,ARRDC4,DUSP6,PCOLCE2,AVPR1A,CCT2,CCL11,ARF4,CASP3,EDNRA,F2R,F3,HSP90AA1,AZIN1,CAV1,RPS2,MAP4K4,MAP2K3,COPS8,FN1,C5AR1,ATP2B4,GMFB,NEK7,RGS16,PEA15,NUS1,S100A9,S100A10,DUSP5,SLK,GADD45A,PTPN1,YWHAB,CKS2,BMI1,DNAJA1,HMGN1,NKX3-1,DYNLL1,PICALM,CXCL1,ITGB1,ITGB2,ABHD5,CORO1C,DNAJB11,PRRC1,MYC,MDFIC
GO:0006955	Immune response	64	1588	0.0026	FUCA2,CMTM6,PGRMC1,CORO1A,CCL2,TMEM30A,SEC61A1,PYCARD,RAP1B,CLEC10A,AKIRIN2,THBS1,LYZ,CYSTM1,CAPZA1,ACTR3,SEMA3C,FCER1G,CXCL16,ARPC5,GEM,CCT2,RNASE6,C3AR1,CCL11,RNASE2,CD164,PPP1R14B,RAP2B,HSP90AA1,EEF1A1,LYAR,ANXA2,DDX21,C5AR1,MAGT1,S100A9,CTSS,NRAS,PI4K2A,CAP1,NEU1,AIF1,NPPB,ANXA1,ACTR2,CKAP4,ATP6AP2,TNFRSF4,DYNLL1,CXCL1,POLR3D,ITGB2,ROCK1,SIRPA,PPIA,HSPA8,VIM,CD63,ACTG1,DNAJC3,TRIL,NCAM1,LIG4
GO:0030030	Cell projection organization	51	1170	0.0026	ITGA3,MYH9,CORO1A,ZPR1,RAP2A,VASP,TUBA4A,ACTR3,STRN,SEPT11,SEMA3C,NRP1,LLPH,EMP3,PDPN,ARPC5,MAP1B,MAP1A,B3GNT2,ARF4,SDC2,CASP3,HSP90AA1,TNPO1,RTN4,ACSL4,MAP4K4,FXYD5,ACTB,MYPN,KIFAP3,ENAH,GORAB,KIF3B,IRS2,AIF1,ACTR2,POSTN,FSCN1,DYNLL1,PICALM,TBC1D23,ITGB1,ROCK1,KCTD17,WEE1,ETV1,UHMK1,MANF,NCAM1,TCTN3
GO:0044267	Cellular protein metabolic process	124	3696	0.0028	FUCA2,RCN1,DERL2,FSTL3,AGO2,PPP2CB,SEC61B,CCL2,STK38,HBEGF,IGFBP2,RPN2,NAA50,SDF2L1,LMAN1,THBS1,LYZ,LOXL1,MMD,NRP1,UBE2Q2,ARRDC4,CCNA2,FEM1C,DUSP6,HSPB8,OTUD6B,RNF149,POGLUT1,EIF5A2,NAA15,HSP90B1,PPIB,CCL11,COL3A1,B3GNT2,ARF4,SDC2,FEM1B,TRIB1,KDELC2,EDEM3,TRIM55,HSPA5,SEL1L,EEF1A1,RPS2,MAP4K4,MAP2K3,RPL3,RPSA,RPL22L1,COPS8,FN1,ZDHHC9,GFPT1,ACTB,RAD23B,GMFB,MARCH5,MAGT1,NEK7,PEA15,NUS1,S100A9,CTSS…
GO:0023051	Regulation of signaling	120	3553	0.0028	ITGA3,FSTL3,PPP2CB,CAV2,SERPINE1,CCL2,ARHGDIB,GOLT1B,STK38,HBEGF,IGFBP2,PRRX1,SOX4,RAP2A,PYCARD,HSPB1,YWHAH,RAP1B,GADD45G,THBS1,CILP,C19orf10,SLC9A1,ARRDC3,NRP1,WNT9A,SLC20A1,DUSP6,RNF149,POGLUT1,MAP1B,AVPR1A,MAP1A,PDIA3,CCL11,COL3A1,JAGN1,PRKCDBP,FEM1B,ABRA,TRIB1,BVES,CALR,F2R,HSPA5,TNFRSF12A,F3,HSP90AA1,RTN4,CAV1,ACSL4,MAP4K4,NF2,INSIG1,MAP2K3,PMEPA1,ANXA2,DDX21,COPS8,FN1,C5AR1,ATP2B4,SLC30A1,G…
GO:0044085	Cellular component biogenesis	93	2583	0.0028	CORO1A,AGO2,CAV2,GAR1,RAP2A,VASP,PYCARD,TUBA4A,LMAN1,KPNA3,TMED2,CAPZA1,ACTR3,STRN,SLC9A1,SLAIN2,SEPT11,NRP1,ARRDC4,EMP3,OTUD6B,NIFK,ITGB5,MAP1B,CCDC136,CFL2,CCT2,HSP90B1,NUDT21,SNRPD1,HSPA4,SYNPO2,UGDH,CALR,HSP90AA1,TNPO1,RTN4,BRIX1,CAV1,RPS2,FXYD5,LYAR,RPL3,ANXA2,RPSA,DDX21,COPS8,FN1,PLS3,ACTB,RAD23B,MYPN,KIFAP3,ACTA1,NEK7,GORAB,GLRX3,BCCIP,S100A10,BAG3,ANKRD1,SET,EIF3I,UGCG,KIF3B,AIF1,STAM,POL…
GO:0007399	Nervous system development	87	2371	0.0028	RALA,ITGA3,PFN1,CCL2,ZPR1,TMEM30A,PRRX1,BHLHE41,SOX4,RAP2A,VASP,YWHAH,SLC38A2,MMD,TMED2,STRN,GABRA4,SEMA3C,NRP1,LLPH,WNT9A,ARPC5,MAP1B,AVPR1A,MAP1A,CCL11,COL3A1,B3GNT2,ARF4,SDC2,CASP3,EDNRA,CALR,HSPA5,TNFRSF12A,HOXB2,HSP90AA1,RTN4,ACSL4,MAP4K4,NF2,MAFK,FN1,C5AR1,ACTB,ATP2B4,GMFB,MYPN,ENAH,S100A9,BAG3,GNG12,ANKRD1,MAFB,UGCG,IRS2,AIF1,ANXA1,ACTR2,ATP6AP2,UFM1,POSTN,YWHAQ,DYNLL1,PICALM,TBC1D23,CXCL1…
GO:0010628	Positive regulation of gene expression	86	2337	0.0028	ITGA3,FSTL3,MYH9,AGO2,NAMPT,TWISTNB,SERPINE1,ZPR1,PRRX1,SOX4,PYCARD,HSPB1,YWHAH,SLC38A2,AKIRIN2,THBS1,TMED2,C19orf10,ACTR3,KIF1B,SLC9A1,LUM,CCNA2,OTUD6B,FCER1G,EIF5A2,NAA15,NUDT21,C3AR1,ARF4,LPL,ABRA,CALR,F2R,HSPA5,YAF2,HOXB2,F3,MED19,RTN4,CAV1,INSIG1,MAP2K3,DDX21,FN1,C5AR1,ACTB,MSN,ACTA1,SFR1,BAG2,MAFB,BAMBI,AIF1,ANXA1,POLR1E,ACTR2,ATP6AP2,POSTN,HMGN1,NKX3-1,LRRFIP1,PICALM,TBC1D23,DNAJA4,POLR3D,…
GO:0071349	Cellular response to interleukin-12	8	49	0.0029	RALA,RAP1B,CAPZA1,ANXA2,MSN,SIRPA,PPIA,RPLP0
GO:0071702	Organic substance transport	81	2173	0.0031	DERL2,CMTM6,MYH9,SEC61B,GOLT1B,TMEM30A,SEC61A1,SLC22A5,CANX,HSPB1,YWHAH,LMAN1,NXT1,XPO4,SORT1,SLC38A2,IPO5,KPNA3,TRAM1,TMED2,CSE1L,DGKD,SSR3,ARRDC3,ARRDC4,YIPF5,PDIA4,FCER1G,PDPN,EIF5A2,STARD4,HSP90B1,MAP1A,HSPA4,ARF4,JAGN1,ABRA,CALR,PLEKHF2,HSPA5,TMED9,HSP90AA1,TNPO1,SEL1L,CAV1,ACSL4,RPS2,RPL3,RPSA,ZDHHC9,KIFAP3,PEA15,BAG3,TMED5,SLC25A5,NUP188,YWHAB,UGCG,KIF3B,ANXA1,LMAN2L,ARL5B,STAM,YWHAQ,DYNLL…
GO:0071495	Cellular response to endogenous stimulus	51	1181	0.0031	CORO1A,NAMPT,CAV2,CCL2,ZPR1,IGFBP2,YWHAH,RAP1B,SORT1,IPO5,CILP,KIF1B,SLC9A1,CCNA2,ITGB5,MAP1B,AVPR1A,HSP90B1,COL3A1,CASP3,AGTRAP,CALR,HSPA5,EEF1A1,CAV1,INSIG1,PMEPA1,ACTB,ATP2B4,ACTA1,CTSS,SFR1,PTPN1,ANKRD1,RRAGC,UGCG,BAMBI,IRS2,AIF1,ANXA1,ACTR2,POSTN,NKX3-1,SNAI2,HIPK2,ARRB2,SKIL,CSRP3,VIM,RAN,SOCS2
GO:0043408	Regulation of mapk cascade	36	725	0.0031	CAV2,CCL2,STK38,RAP2A,PYCARD,RAP1B,GADD45G,THBS1,C19orf10,NRP1,DUSP6,RNF149,CCL11,PRKCDBP,TRIB1,F2R,CAV1,MAP4K4,NF2,MAP2K3,FN1,C5AR1,PEA15,DUSP5,GADD45A,PTPN1,ATP6AP2,DNAJA1,YWHAZ,ROCK1,SIRPA,HIPK2,ARRB2,MYC,SPRY1,MDFIC
GO:0051173	Positive regulation of nitrogen compound metabolic process	111	3239	0.0033	FSTL3,MYH9,AGO2,NAMPT,CAV2,SERPINE1,CCL2,ZPR1,HBEGF,PRRX1,SOX4,RAP2A,PYCARD,YWHAH,RAP1B,GADD45G,SLC38A2,AKIRIN2,SMPD2,THBS1,MMD,C19orf10,ACTR3,SLC9A1,ARRDC3,NRP1,LUM,JDP2,ARRDC4,CCNA2,CCT6A,DUSP6,CCT5,OTUD6B,EIF5A2,PCOLCE2,NAA15,CCT2,NUDT21,CCL11,ARF4,PRKCDBP,CASP3,ABRA,TRIB1,RAP2B,F2R,HSPA5,YAF2,HOXB2,F3,HSP90AA1,MED19,CAV1,RPS2,MAP4K4,INSIG1,MAP2K3,ANXA2,COPS8,FN1,C5AR1,ATP2B4,MSN,NEK7,PEA15,S1…
GO:0032956	Regulation of actin cytoskeleton organization	22	348	0.0037	CORO1A,PFN1,ARHGDIB,VASP,PYCARD,CAPZA1,ACTR3,SLC9A1,NRP1,ARPC5,CFL2,CCL11,SYNPO2,NF2,GMFB,S100A10,ACTR2,FSCN1,ROCK1,PHLDB2,TWF1,ACTG1
GO:0009966	Regulation of signal transduction	107	3107	0.0038	ITGA3,FSTL3,PPP2CB,CAV2,SERPINE1,CCL2,ARHGDIB,GOLT1B,STK38,HBEGF,IGFBP2,PRRX1,SOX4,RAP2A,PYCARD,HSPB1,YWHAH,RAP1B,GADD45G,THBS1,CILP,C19orf10,SLC9A1,ARRDC3,NRP1,WNT9A,SLC20A1,DUSP6,RNF149,POGLUT1,PDIA3,CCL11,COL3A1,PRKCDBP,FEM1B,ABRA,TRIB1,CALR,F2R,HSPA5,TNFRSF12A,F3,HSP90AA1,RTN4,CAV1,MAP4K4,NF2,INSIG1,MAP2K3,PMEPA1,DDX21,COPS8,FN1,C5AR1,ATP2B4,GLRX2,RGS16,GORAB,PEA15,S100A9,DUSP5,GADD45A,SLC25A…
GO:0050818	Regulation of coagulation	10	84	0.0038	SERPINE1,THBS1,FCER1G,PDPN,ANXA5,F2R,F3,CAV1,ANXA2,SERPINE2
GO:0050878	Regulation of body fluid levels	28	509	0.004	MYH9,MYL12A,SERPINE1,HSPB1,LMAN1,THBS1,CAPZA1,DGKD,FCER1G,PDPN,ANXA5,COL3A1,RAP2B,F2R,F3,CAV1,MAFK,ANXA2,ACTB,UGCG,CLIC1,NPPB,YWHAZ,ARRB2,SERPINE2,ACTG1,APLNR,SOCS2
GO:0010646	Regulation of cell communication	118	3514	0.0041	ITGA3,FSTL3,PPP2CB,CAV2,SERPINE1,CCL2,ARHGDIB,GOLT1B,STK38,HBEGF,IGFBP2,PRRX1,SOX4,RAP2A,PYCARD,HSPB1,YWHAH,RAP1B,GADD45G,THBS1,CILP,C19orf10,SLC9A1,ARRDC3,NRP1,WNT9A,SLC20A1,DUSP6,RNF149,POGLUT1,MAP1B,AVPR1A,MAP1A,PDIA3,CCL11,COL3A1,JAGN1,PRKCDBP,FEM1B,ABRA,TRIB1,CALR,F2R,HSPA5,TNFRSF12A,F3,HSP90AA1,RTN4,CAV1,ACSL4,MAP4K4,NF2,INSIG1,MAP2K3,PMEPA1,DDX21,COPS8,FN1,C5AR1,ATP2B4,SLC30A1,GLRX2,RGS16,…
GO:0001953	Negative regulation of cell-matrix adhesion	7	38	0.0041	SERPINE1,THBS1,MAP4K4,NF2,POSTN,CORO1C,PHLDB2
GO:0007596	Blood coagulation	20	303	0.0044	MYH9,MYL12A,HSPB1,LMAN1,CAPZA1,DGKD,FCER1G,PDPN,ANXA5,COL3A1,RAP2B,F2R,F3,MAFK,ACTB,CLIC1,YWHAZ,ARRB2,SERPINE2,ACTG1
GO:0050821	Protein stabilization	15	186	0.0044	PFN1,SOX4,CCT6A,CCT5,NAA15,CCT2,PPIB,CALR,HSP90AA1,SEL1L,RTN4,BAG3,BAG2,CDC37L1,CRYAB
GO:0006897	Endocytosis	25	433	0.0046	MYH9,CAV2,CANX,PYCARD,CLEC10A,SORT1,THBS1,DGKD,FCER1G,CXCL16,HSP90B1,HSPH1,CALR,HSP90AA1,CAV1,ACTB,CAP1,AIF1,PICALM,ITGB1,ITGB2,PPT1,ARRB2,ACTG1,HYOU1
GO:0009968	Negative regulation of signal transduction	53	1271	0.0048	ITGA3,FSTL3,PPP2CB,CAV2,SERPINE1,STK38,HBEGF,IGFBP2,PYCARD,HSPB1,THBS1,CILP,ARRDC3,NRP1,DUSP6,RNF149,PRKCDBP,TRIB1,CALR,HSPA5,CAV1,NF2,INSIG1,MAP2K3,PMEPA1,ATP2B4,RGS16,PEA15,DUSP5,SLC25A5,PTPN1,YWHAB,BAMBI,STAM,PAK1IP1,DNAJA1,NKX3-1,RGS19,ITGB1,SNAI2,SOCS6,SIRPA,HIPK2,ARRB2,CISH,SKIL,SERPINE2,APLNR,MYC,HYOU1,SOCS2,TNFAIP3,SPRY1
GO:0010243	Response to organonitrogen compound	44	987	0.0048	DERL2,NAMPT,CAV2,SEC61B,SDF2L1,RAP1B,SORT1,IPO5,SLC9A1,CCNA2,FCER1G,MAP1B,HSP90B1,COL3A1,LPL,CASP3,MMP19,EDEM3,AGTRAP,HSPA5,SEL1L,CAV1,INSIG1,C5AR1,ACTB,ATP2B4,ACTA1,CACYBP,PEA15,PTPN1,RRAGC,EDEM2,IRS2,AIF1,ANXA1,ACTR2,ITGB1,ITGB2,ROCK1,ARRB2,CSRP3,VIM,SOCS2,TNFAIP3
GO:0019725	Cellular homeostasis	41	895	0.0048	CAV2,CCL2,SOX4,SLC9A1,SLC39A6,PDIA4,CFL2,AVPR1A,HSP90B1,MAP1A,PDIA3,C3AR1,CCL11,EDNRA,CALR,F2R,RTN4,CAV1,C5AR1,ATP2B4,SLC30A1,GLRX2,XPR1,GLRX3,S100A9,BAG3,CD52,CLIC4,IRS2,ATP6AP2,NMB,ERO1L,KCTD17,PDIA6,TMX1,PPT1,ATP13A3,CSRP3,TXNRD1,APLNR,MYC
GO:2001233	Regulation of apoptotic signaling pathway	24	409	0.0049	SERPINE1,PYCARD,HSPB1,YWHAH,THBS1,NRP1,PDIA3,FEM1B,TNFRSF12A,CAV1,PEA15,S100A9,SLC25A5,PTPN1,YWHAB,DNAJA1,NKX3-1,YWHAQ,YWHAZ,SNAI2,ARRB2,SKIL,HYOU1,TNFAIP3
GO:1901700	Response to oxygen-containing compound	62	1567	0.005	PPP2CB,NAMPT,CAV2,SERPINE1,CCL2,IGFBP2,SOX4,PYCARD,RAP1B,SORT1,SLC38A2,AKIRIN2,THBS1,IPO5,LOXL1,KIF1B,SLC9A1,WNT9A,CCNA2,MAP1B,AVPR1A,HSP90B1,COL3A1,LPL,CASP3,TRIB1,MMP19,EDEM3,AGTRAP,CALR,F2R,HSPA5,CAV1,INSIG1,C5AR1,ACTB,ATP2B4,MSN,GLRX2,CACYBP,GNG12,PTPN1,ANKRD1,RRAGC,EDEM2,IRS2,AIF1,ANXA1,ACTR2,POSTN,NKX3-1,RGS19,CXCL1,ROCK1,SIRPA,ARRB2,CSRP3,CRYAB,VIM,CYP1B1,SOCS2,TNFAIP3
GO:0009628	Response to abiotic stimulus	49	1147	0.0051	NAMPT,IGFBP2,SLC38A2,SMPD2,THBS1,SLC9A1,CCNA2,PDPN,MAP1B,AVPR1A,HSP90B1,CCL11,COL3A1,LPL,CASP3,EDNRA,AGTRAP,HSPA5,HSP90AA1,RTN4,CAV1,ATP2B4,TSC22D2,ACTA1,GLRX2,CTSS,BAG3,GADD45A,ANKRD1,AIF1,ANXA1,POSTN,DNAJA1,HMGN1,NKX3-1,DNAJA4,ERO1L,ITGB1,SNAI2,HIPK2,ARRB2,ETV1,SERPINE2,CSRP3,CRYAB,DNAJC3,MYC,HYOU1,LIG4
GO:0010942	Positive regulation of cell death	35	719	0.0051	CCL2,SOX4,PYCARD,YWHAH,GADD45G,SORT1,THBS1,SLC9A1,PHLDA1,DUSP6,PDIA3,CASP3,F2R,TNFRSF12A,F3,CAV1,PEA15,S100A9,GADD45A,ANKRD1,YWHAB,ANXA1,DNAJA1,NKX3-1,YWHAQ,PICALM,YWHAZ,ITGB1,ITGB2,BRMS1,ARRB2,SKIL,CYP1B1,MYC,TCTN3
GO:0043065	Positive regulation of apoptotic process	33	660	0.0051	CCL2,SOX4,PYCARD,YWHAH,GADD45G,SORT1,THBS1,SLC9A1,PHLDA1,DUSP6,PDIA3,CASP3,F2R,TNFRSF12A,F3,CAV1,PEA15,S100A9,GADD45A,ANKRD1,YWHAB,ANXA1,DNAJA1,NKX3-1,YWHAQ,YWHAZ,ITGB1,BRMS1,ARRB2,SKIL,CYP1B1,MYC,TCTN3
GO:0022607	Cellular component assembly	85	2359	0.0054	CORO1A,AGO2,CAV2,RAP2A,VASP,PYCARD,TUBA4A,LMAN1,KPNA3,TMED2,CAPZA1,ACTR3,STRN,SLC9A1,SLAIN2,SEPT11,NRP1,EMP3,OTUD6B,NIFK,ITGB5,MAP1B,CCDC136,CFL2,CCT2,HSP90B1,NUDT21,SNRPD1,HSPA4,SYNPO2,UGDH,CALR,HSP90AA1,TNPO1,RTN4,BRIX1,CAV1,FXYD5,RPL3,ANXA2,RPSA,COPS8,FN1,PLS3,ACTB,RAD23B,MYPN,KIFAP3,ACTA1,NEK7,GORAB,GLRX3,BCCIP,S100A10,BAG3,ANKRD1,SET,EIF3I,UGCG,KIF3B,AIF1,STAM,POLR1E,MZT1,RTN3,ACTR2,PFKP,FSC…
GO:0044093	Positive regulation of molecular function	70	1842	0.0054	PPP2CB,CAV2,PFN1,CCL2,ARHGDIB,HBEGF,PYCARD,GADD45G,AKIRIN2,THBS1,MMD,SLC9A1,ARRDC3,NRP1,ARRDC4,DUSP6,PCOLCE2,AVPR1A,CCT2,CCL11,ARF4,CASP3,ABRA,EDNRA,F2R,F3,HSP90AA1,AZIN1,CAV1,RPS2,MAP4K4,MAP2K3,ANXA2,COPS8,FN1,C5AR1,ATP2B4,GMFB,NEK7,RGS16,PEA15,NUS1,S100A9,S100A10,CTSS,DUSP5,SLK,GADD45A,PTPN1,YWHAB,BAMBI,CKS2,BMI1,DNAJA1,HMGN1,NKX3-1,LRRFIP1,DYNLL1,PICALM,CXCL1,ITGB1,ITGB2,HIPK2,ABHD5,CORO1C,DNA…
GO:1902531	Regulation of intracellular signal transduction	69	1807	0.0054	ITGA3,PPP2CB,CAV2,CCL2,ARHGDIB,GOLT1B,STK38,HBEGF,RAP2A,PYCARD,HSPB1,RAP1B,GADD45G,THBS1,C19orf10,SLC9A1,ARRDC3,NRP1,SLC20A1,DUSP6,RNF149,CCL11,COL3A1,PRKCDBP,ABRA,TRIB1,CALR,F2R,F3,HSP90AA1,RTN4,CAV1,MAP4K4,NF2,MAP2K3,DDX21,COPS8,FN1,C5AR1,ATP2B4,PEA15,S100A9,DUSP5,GADD45A,PTPN1,ANKRD1,TP53RK,RRAGC,IRS2,ATP6AP2,PAK1IP1,DNAJA1,NKX3-1,YWHAZ,ITGB1,SNAI2,ROCK1,SIRPA,HIPK2,RPF2,ARRB2,SKIL,SERPINE2,AP…
GO:0071900	Regulation of protein serine/threonine kinase activity	28	521	0.0054	STK38,PYCARD,HSPB1,GADD45G,THBS1,IPO5,CCNA2,DUSP6,SYNPO2,CASP3,TRIB1,CHORDC1,F2R,CAV1,MAP2K3,C5AR1,ACTB,ATP2B4,PEA15,BCCIP,DUSP5,GADD45A,PTPN1,CKS2,DNAJA1,TNFAIP3,SPRY1,MDFIC
GO:0071363	Cellular response to growth factor stimulus	27	494	0.0054	CORO1A,CCL2,ZPR1,HSPB1,SORT1,THBS1,CILP,KIF1B,NRP1,CCNA2,ITGB5,MAP1B,COL3A1,CASP3,HSPA5,EEF1A1,CAV1,MAP2K3,NUS1,ANKRD1,BAMBI,ANXA1,POSTN,SNAI2,HIPK2,ARRB2,SKIL
GO:0043524	Negative regulation of neuron apoptotic process	13	148	0.0054	CORO1A,CCL2,ZPR1,NRP1,F2R,C5AR1,SET,ROCK1,HIPK2,PPT1,ARRB2,HYOU1,LIG4
GO:1905897	Regulation of response to endoplasmic reticulum stress	10	89	0.0054	DERL2,HSPA5,CAV1,PTPN1,EDEM2,TMEM33,MANF,FICD,DNAJC3,HYOU1
GO:0042592	Homeostatic process	65	1676	0.0056	CORO1A,CAV2,CCL2,GAR1,SOX4,HSPB1,LYZ,SLC9A1,ARRDC3,SLC39A6,PDIA4,EIF5A2,CFL2,AVPR1A,HSP90B1,MAP1A,PDIA3,C3AR1,CCL11,LPL,CASP3,EDNRA,CALR,F2R,HSP90AA1,RTN4,CAV1,INSIG1,LYAR,C5AR1,ACTB,ATP2B4,SLC30A1,GLRX2,XPR1,NUS1,GLRX3,S100A9,BAG3,CD52,UGCG,CLIC4,IRS2,ANXA1,ATP6AP2,PICALM,FHL1,NMB,ERO1L,ITGB1,KCTD17,PDIA6,HIPK2,ABHD5,NANOS1,TMX1,PPT1,SKIL,ATP13A3,CSRP3,TXNRD1,ACTG1,APLNR,MYC,TNFAIP3
GO:0030336	Negative regulation of cell migration	18	262	0.0056	SERPINE1,CCL2,ARHGDIB,RAP2A,THBS1,COL3A1,TRIB1,RAP2B,CALR,NF2,ATP2B4,GADD45A,CLIC4,AIF1,DNAJA4,CORO1C,PHLDB2,CYP1B1
GO:0051336	Regulation of hydrolase activity	53	1284	0.0058	CAV2,SERPINE1,PFN1,CCL2,ARHGDIB,PYCARD,SORT1,AKIRIN2,THBS1,IPO5,TMED2,NRP1,WNT9A,PCOLCE2,AVPR1A,HSP90B1,CCL11,ARF4,LPL,PPP1R14B,BVES,EDNRA,F2R,F3,CAV1,MAP4K4,ANXA2,FN1,C5AR1,RGS16,S100A9,S100A10,CNN3,DHCR24,SET,ANXA1,DNAJA1,NKX3-1,DYNLL1,PICALM,ITGB1,ROCK1,ABHD5,CORO1C,PPT1,ARRB2,DNAJB11,SERPINE2,CRYAB,SERPINH1,FICD,MYC,SPRY1
GO:0022604	Regulation of cell morphogenesis	27	498	0.006	MYH9,CORO1A,CCL2,RAP2A,YWHAH,STRIP2,SEMA3C,NRP1,PDPN,MAP1B,CCL11,SDC2,BVES,CALR,TNFRSF12A,RTN4,FN1,MSN,S100A10,BAMBI,ANXA1,ACTR2,POSTN,ITGB2,CORO1C,SKIL,MYL12B
GO:0044087	Regulation of cellular component biogenesis	43	971	0.0062	RALA,CORO1A,PFN1,VASP,PYCARD,RAP1B,SMPD2,THBS1,CAPZA1,ACTR3,SLC9A1,SLAIN2,NRP1,ARPC5,MAP1B,CCL11,SYNPO2,HSPA5,HSP90AA1,CAV1,MAP4K4,NF2,PMEPA1,GMFB,MSN,SYT11,S100A10,SLK,STAM,ACTR2,FSCN1,DNAJA4,SNAI2,ROCK1,KCTD17,CORO1C,PHLDB2,CBFB,HSPA8,CRYAB,TWF1,ACTG1,CLIP1
GO:0048699	Generation of neurons	61	1551	0.0063	ITGA3,ZPR1,TMEM30A,PRRX1,BHLHE41,SOX4,RAP2A,VASP,YWHAH,MMD,STRN,SEMA3C,NRP1,LLPH,WNT9A,MAP1B,MAP1A,CCL11,COL3A1,B3GNT2,ARF4,SDC2,CASP3,CALR,HSPA5,TNFRSF12A,HSP90AA1,RTN4,ACSL4,MAP4K4,NF2,FN1,ACTB,MYPN,ENAH,S100A9,ANKRD1,UGCG,IRS2,ACTR2,POSTN,PICALM,TBC1D23,YWHAZ,ITGB1,ROCK1,HIPK2,HES4,NANOS1,PPT1,WEE1,ETV1,SKIL,SERPINE2,UHMK1,MANF,VIM,TWF1,NCAM1,SOCS2,LIG4
GO:0032387	Negative regulation of intracellular transport	8	57	0.0063	DERL2,LMAN1,MAP1B,INSIG1,BAG3,UFM1,CRYAB,MDFIC
GO:0070527	Platelet aggregation	7	42	0.0064	MYH9,MYL12A,HSPB1,RAP2B,ACTB,CLIC1,ACTG1
GO:0022008	Neurogenesis	64	1657	0.0068	ITGA3,CCL2,ZPR1,TMEM30A,PRRX1,BHLHE41,SOX4,RAP2A,VASP,YWHAH,MMD,STRN,SEMA3C,NRP1,LLPH,WNT9A,MAP1B,MAP1A,CCL11,COL3A1,B3GNT2,ARF4,SDC2,CASP3,CALR,HSPA5,TNFRSF12A,HSP90AA1,RTN4,ACSL4,MAP4K4,NF2,FN1,C5AR1,ACTB,MYPN,ENAH,S100A9,ANKRD1,UGCG,IRS2,ANXA1,ACTR2,POSTN,PICALM,TBC1D23,YWHAZ,ITGB1,ROCK1,HIPK2,HES4,NANOS1,PPT1,WEE1,ETV1,SKIL,SERPINE2,UHMK1,MANF,VIM,TWF1,NCAM1,SOCS2,LIG4
GO:1904951	Positive regulation of establishment of protein localization	22	368	0.0068	ZPR1,TMEM30A,SOX4,YWHAH,XPO4,IPO5,CCT6A,CCT5,CCT2,ACSL4,BAG3,ANKRD1,YWHAB,EDEM2,IRS2,TNFRSF4,YWHAQ,YWHAZ,ITGB2,PPIA,SERP1,RAN
GO:0009611	Response to wounding	28	532	0.007	MYH9,MYL12A,HBEGF,HSPB1,LMAN1,CAPZA1,DGKD,NRP1,FCER1G,PDPN,ANXA5,MAP1B,COL3A1,ARF4,CASP3,RAP2B,F2R,F3,MAFK,FN1,ACTB,SYT11,CLIC1,AIF1,YWHAZ,ARRB2,SERPINE2,ACTG1
GO:0051495	Positive regulation of cytoskeleton organization	16	220	0.007	PFN1,VASP,PYCARD,ACTR3,SLAIN2,NRP1,ARPC5,MAP1B,CFL2,CCL11,SYNPO2,NF2,S100A10,ACTR2,UBXN2B,CLIP1
GO:0008360	Regulation of cell shape	13	153	0.007	MYH9,CORO1A,CCL2,STRIP2,PDPN,CCL11,BVES,FN1,MSN,BAMBI,ANXA1,ITGB2,MYL12B
GO:0097530	Granulocyte migration	10	93	0.007	CCL2,FCER1G,CCL11,JAGN1,C5AR1,S100A9,CSF3R,ANXA1,CXCL1,ITGB2
GO:0006464	Cellular protein modification process	104	3063	0.0072	FUCA2,RCN1,DERL2,FSTL3,PPP2CB,CCL2,STK38,HBEGF,RPN2,NAA50,SDF2L1,LMAN1,THBS1,LOXL1,MMD,NRP1,UBE2Q2,ARRDC4,CCNA2,FEM1C,DUSP6,HSPB8,OTUD6B,RNF149,POGLUT1,NAA15,HSP90B1,PPIB,CCL11,COL3A1,B3GNT2,ARF4,SDC2,FEM1B,TRIB1,KDELC2,EDEM3,TRIM55,SEL1L,MAP4K4,MAP2K3,COPS8,FN1,ZDHHC9,GFPT1,ACTB,RAD23B,GMFB,MARCH5,MAGT1,NEK7,PEA15,NUS1,S100A9,NRAS,DUSP5,SLK,PTPN1,TP53RK,NUP188,YWHAB,UGCG,EDEM2,IRS2,OTUD1,BMI1,AN…
GO:1902905	Positive regulation of supramolecular fiber organization	15	198	0.0072	PFN1,VASP,PYCARD,ACTR3,SLAIN2,NRP1,ARPC5,MAP1B,CFL2,CCL11,SYNPO2,NF2,S100A10,ACTR2,CLIP1
GO:0008284	Positive regulation of cell population proliferation	41	919	0.0073	DERL2,CORO1A,NAMPT,CAV2,HBEGF,IGFBP2,ODC1,PRRX1,SOX4,PYCARD,AKIRIN2,THBS1,C19orf10,NRP1,CCNA2,EIF5A2,AVPR1A,CCL11,CALR,F2R,F3,RTN4,ANXA2,FN1,C5AR1,NRAS,SLC25A5,BAMBI,IRS2,AIF1,BMI1,ANXA1,TNFRSF4,NKX3-1,NMB,ITGB1,HIPK2,APLNR,MYC,TNFAIP3,LIG4
GO:0042026	Protein refolding	5	18	0.0074	HSPA13,HSPA5,HSP90AA1,DNAJA4,HSPA8
GO:1902532	Negative regulation of intracellular signal transduction	27	508	0.0076	ITGA3,PPP2CB,STK38,PYCARD,HSPB1,THBS1,ARRDC3,DUSP6,RNF149,PRKCDBP,CAV1,NF2,MAP2K3,ATP2B4,DUSP5,PTPN1,DNAJA1,ITGB1,SNAI2,SIRPA,ARRB2,SERPINE2,APLNR,MYC,HYOU1,TNFAIP3,SPRY1
GO:0051171	Regulation of nitrogen compound metabolic process	177	5836	0.0079	DERL2,FSTL3,MYH9,AGO2,NAMPT,CAV2,SERPINE1,PFN1,CCL2,ZPR1,STK38,HBEGF,ODC1,PRRX1,BHLHE41,SOX4,RAP2A,PYCARD,HSPB1,YWHAH,RAP1B,GADD45G,SLC38A2,AKIRIN2,SMPD2,THBS1,IPO5,MMD,C19orf10,ACTR3,SLC9A1,ARRDC3,NRP1,LUM,JDP2,ARRDC4,WNT9A,CCNA2,CCT6A,DUSP6,CCT5,OTUD6B,RNF149,EIF5A2,PCOLCE2,NAA15,CCT2,HSP90B1,MAP1A,NUDT21,CCL11,ZNF467,ARF4,SYNPO2,PRKCDBP,FEM1B,PPP1R14B,CASP3,ABRA,CCDC85B,TRIB1,RAP2B,CHORDC1,CAL…
GO:0046718	Viral entry into host cell	10	95	0.008	CAV2,KPNA3,ITGB5,CAV1,RPSA,XPR1,TNFRSF4,ITGB1,PPIA,NCAM1
GO:0007155	Cell adhesion	41	925	0.0081	ITGA3,MYH9,MYL12A,CORO1A,CCL2,HSPB1,THBS1,NRP1,PDPN,ITGB5,CCL11,COL3A1,CD164,BVES,RAP2B,TNFRSF12A,RTN4,ANXA2,RPSA,FN1,ACTB,MYPN,MSN,S100A9,CNN3,CSF3R,RND3,CLIC1,ANXA1,POSTN,ACTN1,ITGB1,ITGB2,ROCK1,SIRPA,FAT1,TGFBI,CD63,ACTG1,CYP1B1,NCAM1
GO:0048584	Positive regulation of response to stimulus	81	2257	0.0083	CAV2,SERPINE1,CCL2,GOLT1B,HBEGF,PRRX1,SOX4,PYCARD,HSPB1,YWHAH,RAP1B,GADD45G,CLEC10A,THBS1,C19orf10,ACTR3,SLC9A1,NRP1,WNT9A,SLC20A1,DUSP6,FCER1G,PDPN,ARPC5,POGLUT1,PDIA3,C3AR1,CCL11,COL3A1,PRKCDBP,LPL,ABRA,CALR,F2R,TNFRSF12A,F3,HSP90AA1,RTN4,CAV1,MAP4K4,MAP2K3,DDX21,COPS8,C5AR1,ACTB,GORAB,PEA15,S100A9,NRAS,DUSP5,GADD45A,PTPN1,ANKRD1,YWHAB,RRAGC,EDEM2,BAMBI,IRS2,AIF1,ANXA1,ACTR2,ATP6AP2,NKX3-1,YWHA…
GO:0051604	Protein maturation	16	225	0.0084	CPD,NAA50,PYCARD,NAA15,CASP3,CALR,F3,GLRX3,CTSS,DHCR24,ATP6AP2,ERO1L,DNAJB11,SPCS3,SERPINH1,SEC11C
GO:0010632	Regulation of epithelial cell migration	16	227	0.0092	ITGA3,PFN1,HBEGF,HSPB1,THBS1,NRP1,CALR,RTN4,MAP4K4,MAP2K3,ATP2B4,NUS1,GADD45A,ANXA1,DNAJA4,CORO1C
GO:0072594	Establishment of protein localization to organelle	24	433	0.0094	SEC61B,SEC61A1,NXT1,SORT1,IPO5,KPNA3,TRAM1,CSE1L,SSR3,HSPA4,ABRA,HSPA5,HSP90AA1,TNPO1,RPS2,RPL3,RPSA,NUP188,STAM,SPCS3,HSPA8,RAN,RPLP0,TNFAIP3
GO:1900034	Regulation of cellular response to heat	9	79	0.0095	HSPB8,HSPH1,CHORDC1,HSP90AA1,BAG3,BAG2,NUP188,HSPA8,CRYAB
GO:0030193	Regulation of blood coagulation	9	80	0.0103	SERPINE1,THBS1,FCER1G,PDPN,F2R,F3,CAV1,ANXA2,SERPINE2
GO:0070972	Protein localization to endoplasmic reticulum	12	140	0.0107	SEC61B,SEC61A1,TRAM1,SSR3,HSPA5,RPS2,INSIG1,RPL3,RPSA,KDELR3,SPCS3,RPLP0
GO:0007162	Negative regulation of cell adhesion	18	280	0.0108	SERPINE1,ARHGDIB,THBS1,CD164,CASP3,MAP4K4,FXYD5,NF2,ANXA1,POSTN,SNAI2,SOCS6,CORO1C,PHLDB2,CBFB,SERPINE2,TGFBI,CYP1B1
GO:0035722	interleukin-12-mediated signaling pathway	7	47	0.0108	RALA,RAP1B,CAPZA1,ANXA2,MSN,PPIA,RPLP0
GO:0042060	Wound healing	24	439	0.011	MYH9,MYL12A,HBEGF,HSPB1,LMAN1,CAPZA1,DGKD,FCER1G,PDPN,ANXA5,COL3A1,CASP3,RAP2B,F2R,F3,MAFK,FN1,ACTB,SYT11,CLIC1,YWHAZ,ARRB2,SERPINE2,ACTG1
GO:0071621	Granulocyte chemotaxis	9	81	0.011	CCL2,FCER1G,CCL11,C5AR1,S100A9,CSF3R,ANXA1,CXCL1,ITGB2
GO:0023056	Positive regulation of signaling	68	1831	0.0112	CAV2,CCL2,GOLT1B,HBEGF,PRRX1,SOX4,PYCARD,YWHAH,RAP1B,GADD45G,THBS1,C19orf10,SLC9A1,NRP1,WNT9A,SLC20A1,DUSP6,POGLUT1,PDIA3,CCL11,COL3A1,PRKCDBP,ABRA,BVES,CALR,F2R,TNFRSF12A,F3,HSP90AA1,RTN4,CAV1,ACSL4,MAP4K4,MAP2K3,ANXA2,DDX21,COPS8,C5AR1,GORAB,PEA15,S100A9,DUSP5,GADD45A,PTPN1,ANKRD1,YWHAB,RRAGC,BAMBI,IRS2,ATP6AP2,NKX3-1,YWHAQ,NMB,YWHAZ,ITGB1,ROCK1,HIPK2,ARRB2,TBL1XR1,SKIL,SERPINE2,SERP1,TMEM33,CD…
GO:1901698	Response to nitrogen compound	45	1070	0.0114	DERL2,NAMPT,CAV2,SEC61B,SDF2L1,RAP1B,SORT1,IPO5,SLC9A1,CCNA2,FCER1G,MAP1B,HSP90B1,COL3A1,LPL,CASP3,MMP19,EDEM3,AGTRAP,HSPA5,SEL1L,CAV1,INSIG1,DDX21,C5AR1,ACTB,ATP2B4,ACTA1,CACYBP,PEA15,PTPN1,RRAGC,EDEM2,IRS2,AIF1,ANXA1,ACTR2,ITGB1,ITGB2,ROCK1,ARRB2,CSRP3,VIM,SOCS2,TNFAIP3
GO:0048468	Cell development	62	1629	0.0115	MYH9,CAV2,ZPR1,SOX4,VASP,RAP1B,STRN,SEMA3C,NRP1,LLPH,MAP1B,CCDC136,CFL2,MAP1A,B3GNT2,ARF4,SDC2,FEM1B,CASP3,BVES,EDNRA,HSP90AA1,RTN4,ACSL4,MAP4K4,LYAR,ANXA2,FN1,C5AR1,ACTB,MYPN,MSN,ACTA1,ENAH,ANKRD1,UGCG,CLIC4,IRS2,POSTN,PICALM,TBC1D23,ACTN1,YWHAZ,ITGB1,SNAI2,ROCK1,NANOS1,CORO1C,PPT1,WEE1,ETV1,FAT1,GJC1,CBFB,UHMK1,CSRP3,MANF,SERPINH1,VIM,ACTG1,NCAM1,SPRY1
GO:0006909	Phagocytosis	15	210	0.012	MYH9,CORO1A,THBS1,ACTR3,FCER1G,ARPC5,HSP90AA1,ACTB,AIF1,ANXA1,ACTR2,ITGB1,ITGB2,CORO1C,ACTG1
GO:1990266	Neutrophil migration	9	83	0.0127	CCL2,FCER1G,CCL11,JAGN1,C5AR1,S100A9,CSF3R,CXCL1,ITGB2
GO:0009612	Response to mechanical stimulus	15	212	0.013	IGFBP2,SLC38A2,SMPD2,THBS1,SLC9A1,MAP1B,COL3A1,ACTA1,BAG3,GADD45A,ANKRD1,POSTN,ETV1,SERPINE2,CSRP3
GO:0051084	De novo posttranslational protein folding	6	34	0.013	HSPA13,CCT2,HSPH1,HSPA5,ERO1L,HSPA8
GO:0032501	Multicellular organismal process	203	6933	0.0131	RALA,ITGA3,FSTL3,MYH9,MYL12A,CORO1A,AGO2,NAMPT,CAV2,SERPINE1,PFN1,CCL2,ZPR1,ARHGDIB,TMEM30A,HBEGF,IGFBP2,ODC1,PRRX1,BHLHE41,SEC61A1,SOX4,RAP2A,VASP,PYCARD,HSPB1,YWHAH,LMAN1,GADD45G,SORT1,SLC38A2,AKIRIN2,THBS1,LYZ,LOXL1,MMD,TMED2,C19orf10,CAPZA1,KCNK6,STRN,SLC9A1,DGKD,GABRA4,ARRDC3,SEMA3C,NRP1,LLPH,LUM,WNT9A,SLC20A1,CCNA2,PDLIM3,FCER1G,PDPN,ARPC5,POGLUT1,EIF5A2,ITGB5,ANXA5,NAA15,MAP1B,CCDC136,CFL2…
GO:0051093	Negative regulation of developmental process	42	983	0.0131	FSTL3,NAMPT,SERPINE1,ARHGDIB,BHLHE41,YWHAH,SORT1,THBS1,SEMA3C,NRP1,JDP2,WNT9A,CCL11,COL3A1,CCDC85B,TRIB1,CALR,RTN4,CAV1,INSIG1,ANXA2,ATP2B4,MARCH5,GADD45A,MAFB,NPPB,ANXA1,POSTN,NKX3-1,ITGB1,SNAI2,ROCK1,HES4,CORO1C,PHLDB2,CBFB,SKIL,CSRP3,VIM,MYC,SOCS2,SPRY1
GO:0097529	Myeloid leukocyte migration	11	123	0.0131	CCL2,FCER1G,CCL11,JAGN1,C5AR1,S100A9,CSF3R,ANXA1,CXCL1,ITGB2,SIRPA
GO:0030198	Extracellular matrix organization	20	338	0.0132	ITGA3,CAV2,SERPINE1,THBS1,LOXL1,LUM,ITGB5,COL3A1,MMP19,CAV1,ANXA2,FN1,CTSS,POSTN,ERO1L,ITGB1,ITGB2,TGFBI,SERPINH1,CYP1B1
GO:0007029	Endoplasmic reticulum organization	8	66	0.0135	CAV2,SEC61A1,LMAN1,JAGN1,RTN4,LMAN2L,RTN3,TMEM33
GO:0042127	Regulation of cell population proliferation	62	1642	0.0136	DERL2,CORO1A,NAMPT,CAV2,CCL2,HBEGF,IGFBP2,ODC1,PRRX1,SOX4,PYCARD,CNN1,AKIRIN2,THBS1,C19orf10,STRN,NRP1,WNT9A,CCNA2,PDPN,EIF5A2,AVPR1A,CCL11,CD164,CASP3,TRIB1,CALR,F2R,F3,RBBP9,RTN4,CAV1,NF2,ANXA2,COPS8,FN1,C5AR1,KIFAP3,NRAS,DHCR24,SLC25A5,BAMBI,IRS2,AIF1,BMI1,ANXA1,TNFRSF4,HMGN1,NKX3-1,NMB,CXCL1,ITGB1,SNAI2,HIPK2,GNL3,SERPINE2,APLNR,CYP1B1,MYC,TNFAIP3,SPRY1,LIG4
GO:0043412	Macromolecule modification	108	3277	0.0138	FUCA2,RCN1,DERL2,FSTL3,TRMT6,PPP2CB,CCL2,GAR1,STK38,HBEGF,RPN2,NAA50,SDF2L1,LMAN1,THBS1,LOXL1,MMD,NRP1,UBE2Q2,ARRDC4,CCNA2,FEM1C,DUSP6,HSPB8,OTUD6B,RNF149,POGLUT1,NAA15,HSP90B1,PPIB,CCL11,COL3A1,B3GNT2,ARF4,SDC2,FEM1B,TRIB1,METTL1,KDELC2,EDEM3,TRIM55,SEL1L,MAP4K4,MAP2K3,COPS8,FN1,ZDHHC9,GFPT1,ACTB,RAD23B,GMFB,MARCH5,MAGT1,NEK7,PEA15,NUS1,S100A9,NRAS,DUSP5,SLK,PTPN1,TP53RK,NUP188,YWHAB,UGCG,EDEM2,…
GO:0071709	Membrane assembly	6	35	0.0144	CAV2,CAV1,ANXA2,S100A10,UGCG,PICALM
GO:0010634	Positive regulation of epithelial cell migration	12	147	0.0151	ITGA3,PFN1,HBEGF,HSPB1,THBS1,NRP1,CALR,RTN4,MAP4K4,MAP2K3,NUS1,ANXA1
GO:2001238	Positive regulation of extrinsic apoptotic signaling pathway	7	51	0.0158	PYCARD,THBS1,PDIA3,TNFRSF12A,CAV1,PEA15,SKIL
GO:0009967	Positive regulation of signal transduction	62	1654	0.016	CAV2,CCL2,GOLT1B,HBEGF,PRRX1,SOX4,PYCARD,YWHAH,RAP1B,GADD45G,THBS1,C19orf10,SLC9A1,NRP1,WNT9A,SLC20A1,DUSP6,POGLUT1,PDIA3,CCL11,COL3A1,PRKCDBP,ABRA,CALR,F2R,TNFRSF12A,F3,HSP90AA1,RTN4,CAV1,MAP4K4,MAP2K3,DDX21,COPS8,C5AR1,GORAB,PEA15,S100A9,DUSP5,GADD45A,PTPN1,ANKRD1,YWHAB,RRAGC,BAMBI,IRS2,ATP6AP2,NKX3-1,YWHAQ,YWHAZ,ITGB1,ROCK1,HIPK2,ARRB2,TBL1XR1,SKIL,TMEM33,CD63,GSKIP,CYP1B1,TNFAIP3,MDFIC
GO:0060537	Muscle tissue development	18	294	0.0172	CAV2,SLC9A1,SEMA3C,POGLUT1,CFL2,COL3A1,BVES,CALR,CAV1,ACTA1,CACYBP,ANKRD1,ITGB1,XIRP2,GJC1,SKIL,TIPARP,CSRP3
GO:0031579	Membrane raft organization	5	23	0.0172	CAV2,CAV1,ANXA2,S100A10,PPT1
GO:0032273	Positive regulation of protein polymerization	11	128	0.0173	PFN1,VASP,PYCARD,ACTR3,SLAIN2,ARPC5,MAP1B,CCL11,HSP90AA1,ACTR2,CLIP1
GO:0051653	Spindle localization	7	52	0.0173	MYH9,ACTR3,BCCIP,ACTR2,ITGB1,UBXN2B,SPRY1
GO:0007166	Cell surface receptor signaling pathway	81	2325	0.0181	RALA,ITGA3,MYH9,CORO1A,AGO2,CAV2,PFN1,CCL2,HBEGF,CANX,PYCARD,HSPB1,RAP1B,CLEC10A,SORT1,CAPZA1,ACTR3,STRN,DGKD,GABRA4,SEMA3C,NRP1,WNT9A,FCER1G,ARPC5,ITGB5,GEM,HSP90B1,C3AR1,CCL11,COL3A1,ARF4,JAGN1,SDC2,CASP3,TNFRSF12A,F3,HSP90AA1,SEL1L,CAV1,ANXA2,FN1,C5AR1,ACTB,MSN,NUS1,BAG3,NRAS,PTPN1,CSF3R,UGCG,BAMBI,IRS2,PLP2,NPPB,ANXA1,ACTR2,TNFRSF4,FSCN1,CXCL1,YWHAZ,ITGB1,SNAI2,ITGB2,SOCS6,ROCK1,HIPK2,ARRB2,C…
GO:0002576	Platelet degranulation	11	129	0.0181	SERPINE1,TUBA4A,THBS1,FCER1G,ANXA5,FN1,FAM3C,CDC37L1,ACTN1,MANF,CD63
GO:0010608	Posttranscriptional regulation of gene expression	28	574	0.0186	AGO2,SOX4,HSPB1,THBS1,OTUD6B,EIF5A2,NUDT21,CALR,TNPO1,EEF1A1,CAV1,SERBP1,SET,YWHAB,EIF3I,HNRNPR,EIF1AX,YWHAZ,ROCK1,XPO1,NANOS1,SERP1,UHMK1,HSPA8,VIM,RAN,RBM8A,DNAJC3
GO:0090066	Regulation of anatomical structure size	26	516	0.0186	CORO1A,PFN1,VASP,PYCARD,CAPZA1,ACTR3,SEMA3C,NRP1,ARPC5,MAP1B,CFL2,AVPR1A,CCL11,EDNRA,F2R,TNFRSF12A,RTN4,CAV1,FN1,GMFB,MSN,NPPB,ACTR2,PICALM,ROCK1,TWF1
GO:0014070	Response to organic cyclic compound	39	911	0.0194	NAMPT,CCL2,IGFBP2,YWHAH,RAP1B,THBS1,KIF1B,SLC9A1,LUM,CCNA2,DUSP6,MAP1B,AVPR1A,HSP90B1,CASP3,MMP19,CALR,HSPA5,CAV1,INSIG1,PMEPA1,DDX21,ACTB,ATP2B4,MSN,ACTA1,PEA15,ANKRD1,AIF1,ANXA1,ACTR2,POSTN,NKX3-1,ARRB2,TIPARP,CRYAB,RAN,CYP1B1,SOCS2
GO:1901888	Regulation of cell junction assembly	14	199	0.02	RAP1B,THBS1,SLC9A1,NRP1,CAV1,MAP4K4,S100A10,SLK,SNAI2,ROCK1,CORO1C,PHLDB2,CBFB,ACTG1
GO:0007017	Microtubule-based process	33	727	0.0201	MYH9,ZPR1,TUBA4A,HSPB1,KNSTRN,ACTR3,KIF1B,SLAIN2,MAP1B,MAP1A,TUBB6,CHORDC1,TNPO1,ATP2B4,KIFAP3,NEK7,BCCIP,BAG3,SLK,GADD45A,KIF3B,MZT1,ACTR2,DYNLL1,ITGB1,UBXN2B,WEE1,PHLDB2,HSPA8,CRYAB,RAN,CLIP1,SPRY1
GO:0045047	Protein targeting to er	10	110	0.0201	SEC61B,SEC61A1,TRAM1,SSR3,HSPA5,RPS2,RPL3,RPSA,SPCS3,RPLP0
GO:1902533	Positive regulation of intracellular signal transduction	43	1041	0.0202	CAV2,CCL2,GOLT1B,HBEGF,PYCARD,RAP1B,GADD45G,THBS1,C19orf10,SLC9A1,NRP1,SLC20A1,DUSP6,CCL11,COL3A1,PRKCDBP,ABRA,CALR,F2R,F3,HSP90AA1,RTN4,CAV1,MAP4K4,MAP2K3,DDX21,COPS8,C5AR1,PEA15,S100A9,DUSP5,GADD45A,PTPN1,ANKRD1,RRAGC,IRS2,NKX3-1,ITGB1,ROCK1,HIPK2,ARRB2,SKIL,MDFIC
GO:0060627	Regulation of vesicle-mediated transport	27	550	0.0209	RALA,CORO1A,SERPINE1,CCL2,PYCARD,RAP1B,NRP1,YIPF5,FCER1G,BVES,CALR,CAV1,INSIG1,LYAR,ANXA2,MSN,SYT11,PTPN1,ANXA1,STAM,PICALM,ITGB2,ROCK1,SIRPA,PPT1,ARRB2,CD63
GO:0006915	Apoptotic process	39	918	0.0217	PPP2CB,ZPR1,PYCARD,GADD45G,SORT1,C19orf10,KIF1B,PHLDA1,FEM1B,CASP3,CLPTM1L,HSPA5,TNFRSF12A,RTN4,CAV1,C5AR1,GLRX2,PEA15,S100A9,BAG3,SLK,GADD45A,DHCR24,RRAGC,RTN3,NKX3-1,DYNLL1,ERO1L,ITGB2,ROCK1,HIPK2,BRMS1,CRYAB,GSKIP,CYP1B1,MYC,TNFAIP3,TCTN3,LIG4
GO:2000026	Regulation of multicellular organismal development	74	2096	0.0219	ITGA3,FSTL3,AGO2,SERPINE1,PFN1,ZPR1,ARHGDIB,TMEM30A,PRRX1,BHLHE41,SOX4,RAP2A,HSPB1,YWHAH,THBS1,MMD,C19orf10,SEMA3C,NRP1,LLPH,WNT9A,DUSP6,PDPN,POGLUT1,MAP1B,NUDT21,C3AR1,CCL11,COL3A1,SDC2,TRIB1,CALR,HSPA5,TNFRSF12A,F3,RTN4,CAV1,NF2,FN1,C5AR1,ATP2B4,GORAB,S100A9,GADD45A,ANKRD1,CSF3R,MAFB,BAMBI,NPPB,ANXA1,ACTR2,NKX3-1,PURB,YWHAZ,ITGB1,SNAI2,ITGB2,ROCK1,HIPK2,HES4,ARRB2,PHLDB2,CBFB,SKIL,SERPINE2,VIM,…
GO:0019058	Viral life cycle	14	202	0.0223	CAV2,CCL2,KPNA3,ITGB5,CAV1,RPSA,XPR1,NUP188,TNFRSF4,ITGB1,XPO1,PPIA,RAN,NCAM1
GO:0051017	Actin filament bundle assembly	7	55	0.0223	ITGB5,HSP90B1,PLS3,AIF1,FSCN1,ACTN1,MARCKS
GO:0010647	Positive regulation of cell communication	66	1823	0.0237	CAV2,CCL2,GOLT1B,HBEGF,PRRX1,SOX4,PYCARD,YWHAH,RAP1B,GADD45G,THBS1,C19orf10,SLC9A1,NRP1,WNT9A,SLC20A1,DUSP6,POGLUT1,PDIA3,CCL11,COL3A1,PRKCDBP,ABRA,CALR,F2R,TNFRSF12A,F3,HSP90AA1,RTN4,CAV1,ACSL4,MAP4K4,MAP2K3,DDX21,COPS8,C5AR1,GORAB,PEA15,S100A9,DUSP5,GADD45A,PTPN1,ANKRD1,YWHAB,RRAGC,BAMBI,IRS2,ATP6AP2,NKX3-1,YWHAQ,NMB,YWHAZ,ITGB1,ROCK1,HIPK2,ARRB2,TBL1XR1,SKIL,SERPINE2,SERP1,TMEM33,CD63,GSKIP,CY…
GO:0051656	Establishment of organelle localization	21	385	0.0237	MYH9,LMAN1,TMED2,ACTR3,KIF1B,MAP1B,GEM,TMED9,KIFAP3,SYT11,BCCIP,KIF3B,ACTR2,PICALM,TBC1D23,YWHAZ,ITGB1,UBXN2B,XPO1,RAN,SPRY1
GO:2001235	Positive regulation of apoptotic signaling pathway	13	180	0.024	PYCARD,YWHAH,THBS1,PDIA3,TNFRSF12A,CAV1,PEA15,S100A9,YWHAB,NKX3-1,YWHAQ,YWHAZ,SKIL
GO:0060326	Cell chemotaxis	14	204	0.0241	CORO1A,CCL2,HBEGF,NRP1,FCER1G,CXCL16,CCL11,C5AR1,S100A9,CSF3R,ANXA1,CXCL1,ITGB2,ARRB2
GO:0030593	Neutrophil chemotaxis	8	74	0.0245	CCL2,FCER1G,CCL11,C5AR1,S100A9,CSF3R,CXCL1,ITGB2
GO:0045214	Sarcomere organization	6	40	0.0248	CFL2,MYPN,ANKRD1,ITGB1,CSRP3,ACTG1
GO:0090288	Negative regulation of cellular response to growth factor stimulus	12	158	0.025	FSTL3,CAV2,THBS1,HSPA5,CAV1,PMEPA1,ATP2B4,PTPN1,BAMBI,HIPK2,SKIL,SPRY1
GO:0016050	Vesicle organization	18	308	0.0263	CORO1A,CAV2,LMAN1,SORT1,TMED2,CCDC136,CALR,F2R,TMED9,CAV1,ANXA2,SYT11,S100A10,PI4K2A,STAM,PICALM,CORO1C,SERPINE2
GO:0032271	Regulation of protein polymerization	15	232	0.0274	CORO1A,PFN1,VASP,PYCARD,CAPZA1,ACTR3,SLAIN2,ARPC5,MAP1B,CCL11,HSP90AA1,GMFB,ACTR2,TWF1,CLIP1
GO:2001236	Regulation of extrinsic apoptotic signaling pathway	12	161	0.0287	SERPINE1,PYCARD,THBS1,NRP1,PDIA3,FEM1B,TNFRSF12A,CAV1,PEA15,SNAI2,SKIL,TNFAIP3
GO:0002026	Regulation of the force of heart contraction	5	27	0.0294	SLC9A1,CAV1,ATP2B4,GLRX3,CSRP3
GO:0051726	Regulation of cell cycle	48	1230	0.0296	CAV2,CCL2,SOX4,TUBA4A,KNSTRN,GADD45G,THBS1,IPO5,WNT9A,CCNA2,CDK2AP2,FEM1B,CASP3,CHORDC1,CALR,YAF2,HSP90AA1,MAP4K4,NF2,MAP2K3,ACTB,ATP2B4,NEK7,PEA15,BCCIP,SLK,GADD45A,DHCR24,RRAGC,KIF3B,CLIC1,CKS2,AIF1,BMI1,ANXA1,NKX3-1,DYNLL1,FHL1,ITGB1,UBXN2B,XPO1,HIPK2,WEE1,SKIL,UHMK1,HSPA8,MYC,TNFAIP3
GO:0009100	Glycoprotein metabolic process	20	366	0.0296	DERL2,RPN2,SDF2L1,LMAN1,PHLDA1,POGLUT1,B3GNT2,KDELC2,EDEM3,UGDH,SEL1L,GFPT1,MAGT1,NUS1,CHST3,CSGALNACT2,EDEM2,SERP1,OSTC,ST3GAL6
GO:1904950	Negative regulation of establishment of protein localization	11	139	0.0296	DERL2,LMAN1,JAGN1,F2R,INSIG1,SYT11,BAG3,TNFRSF4,UFM1,DNAJA1,MDFIC
GO:0006807	Nitrogen compound metabolic process	198	6852	0.0298	FUCA2,RCN1,DERL2,FSTL3,TRMT6,MYH9,PGRMC1,AGO2,PPP2CB,NAMPT,TWISTNB,SEC61B,CPD,CCL2,GAR1,ZPR1,STK38,HBEGF,IGFBP2,ODC1,RPN2,PANK3,NAA50,PYCARD,SDF2L1,LMAN1,SMPD2,THBS1,LYZ,LOXL1,MMD,SLC9A1,NRP1,PHLDA1,LUM,UBE2Q2,ARRDC4,CCNA2,FEM1C,NRBF2,DUSP6,HSPB8,OTUD6B,NIFK,RNF149,POGLUT1,EIF5A2,NAA15,HSP90B1,PPIB,PDIA3,NUDT21,SNRPD1,RNASE6,CCL11,RNASE2,COL3A1,B3GNT2,ARF4,SYNPO2,SDC2,FEM1B,CASP3,TRIB1,MMP19,METT…
GO:0010035	Response to inorganic substance	26	538	0.0303	FSTL3,PPP2CB,IGFBP2,SLC38A2,THBS1,CCNA2,MAP1B,AVPR1A,CASP3,CALR,HSPA5,CAV1,ATP2B4,ACTA1,SLC30A1,GLRX2,CACYBP,SYT11,S100A16,CLIC4,ANXA1,SIRPA,CRYAB,CYP1B1,TNFAIP3,LIG4
GO:0001558	Regulation of cell growth	22	423	0.0305	DERL2,HBEGF,SLC9A1,SEMA3C,NRP1,CXCL16,MAP1B,AVPR1A,CCDC85B,TNFRSF12A,RTN4,ACSL4,FN1,S100A9,NPPB,FHL1,NANOS1,PPT1,CISH,SERPINE2,CRYAB,SOCS2
GO:0045785	Positive regulation of cell adhesion	22	423	0.0305	ITGA3,FSTL3,CORO1A,CCL2,IGFBP2,SOX4,PYCARD,NRP1,PDPN,HSPH1,CALR,CAV1,MAP4K4,FN1,KIFAP3,S100A10,AIF1,ANXA1,ITGB2,ROCK1,SIRPA,CBFB
GO:1903828	Negative regulation of cellular protein localization	10	118	0.0305	DERL2,LMAN1,MAP1A,INSIG1,BAG3,UFM1,DNAJA1,PICALM,UBXN2B,MDFIC
GO:0009894	Regulation of catabolic process	42	1038	0.0316	DERL2,AGO2,NAMPT,ODC1,PYCARD,HSPB1,HSPB8,MAP1A,CASP3,TRIB1,HSP90AA1,TNPO1,AZIN1,EEF1A1,CAV1,ANXA2,ATP2B4,RAD23B,MSN,BAG3,BAG2,SERBP1,PTPN1,NUP188,SET,YWHAB,RRAGC,EDEM2,HNRNPR,IRS2,YWHAZ,ITGB1,ROCK1,XPO1,HIPK2,ABHD5,NANOS1,SERPINE2,TIPARP,HSPA8,VIM,TNFAIP3
GO:0017015	Regulation of transforming growth factor beta receptor signaling pathway	10	119	0.0321	ITGA3,CAV2,THBS1,HSPA5,CAV1,PMEPA1,BAMBI,HIPK2,SKIL,SPRY1
GO:0043523	Regulation of neuron apoptotic process	14	212	0.0322	CORO1A,CCL2,ZPR1,NRP1,CASP3,F2R,C5AR1,SET,ROCK1,HIPK2,PPT1,ARRB2,HYOU1,LIG4
GO:1901137	Carbohydrate derivative biosynthetic process	28	602	0.0328	RPN2,PANK3,SDF2L1,LMAN1,PHLDA1,LUM,POGLUT1,B3GNT2,SDC2,KDELC2,EDEM3,UGDH,UGP2,ACSL4,SDC3,GFPT1,MAGT1,NUS1,ELOVL5,CHST3,UGCG,CSGALNACT2,NPPB,PIGA,PPT1,SERP1,OSTC,ST3GAL6
GO:0035690	Cellular response to drug	7	60	0.0328	RAP2A,RAP1B,RNF149,HSPA5,ANKRD1,NKX3-1,MYC
GO:0045454	Cell redox homeostasis	7	60	0.0328	PDIA4,PDIA3,GLRX2,ERO1L,PDIA6,TMX1,TXNRD1
GO:0090317	Negative regulation of intracellular protein transport	6	43	0.0328	DERL2,LMAN1,INSIG1,BAG3,UFM1,MDFIC
GO:0030194	Positive regulation of blood coagulation	5	28	0.0328	SERPINE1,THBS1,PDPN,F2R,F3
GO:0030595	Leukocyte chemotaxis	11	142	0.033	CORO1A,CCL2,FCER1G,CXCL16,CCL11,C5AR1,S100A9,CSF3R,ANXA1,CXCL1,ITGB2
GO:0032675	Regulation of interleukin-6 production	11	142	0.033	PYCARD,AKIRIN2,FCER1G,LPL,F2R,SYT11,AIF1,TBC1D23,SIRPA,ARRB2,TNFAIP3
GO:0060191	Regulation of lipase activity	9	99	0.0333	SORT1,AVPR1A,ARF4,LPL,EDNRA,C5AR1,ANXA1,ABHD5,PPT1
GO:0006935	Chemotaxis	26	545	0.0345	RALA,CORO1A,CCL2,HBEGF,VASP,SEMA3C,NRP1,FCER1G,CXCL16,C3AR1,CCL11,RNASE2,B3GNT2,C5AR1,MYPN,ENAH,S100A9,CSF3R,IRS2,PLP2,ANXA1,CXCL1,ITGB2,ARRB2,ETV1,NCAM1
GO:0051172	Negative regulation of nitrogen compound metabolic process	82	2429	0.0353	DERL2,AGO2,SERPINE1,STK38,HBEGF,PRRX1,BHLHE41,SOX4,PYCARD,HSPB1,AKIRIN2,THBS1,IPO5,JDP2,WNT9A,DUSP6,OTUD6B,RNF149,MAP1A,PPP1R14B,CASP3,CCDC85B,TRIB1,CHORDC1,CALR,YAF2,TCEAL7,HOXB2,AZIN1,CAV1,NF2,MAFK,PMEPA1,LYAR,ANXA2,ATP2B4,GMFB,SH3BP5L,BAG3,DUSP5,BAG2,GADD45A,DHCR24,PTPN1,ANKRD1,SET,YWHAB,HNRNPR,FOXS1,BMI1,TNFRSF4,DNAJA1,NKX3-1,YWHAQ,LRRFIP1,PICALM,CBX1,PURB,SNAI2,ITGB2,ROCK1,SIRPA,XPO1,HIPK2,H…
GO:0032231	Regulation of actin filament bundle assembly	9	100	0.0353	PFN1,SLC9A1,NRP1,SYNPO2,NF2,S100A10,ROCK1,PHLDB2,ACTG1
GO:0009892	Negative regulation of metabolic process	101	3124	0.0355	DERL2,AGO2,NAMPT,SERPINE1,STK38,HBEGF,PRRX1,BHLHE41,SOX4,PYCARD,HSPB1,AKIRIN2,THBS1,IPO5,CILP,ARRDC3,JDP2,WNT9A,DUSP6,OTUD6B,RNF149,MAP1A,PRKCDBP,PPP1R14B,CASP3,CCDC85B,TRIB1,CHORDC1,CALR,YAF2,TCEAL7,HOXB2,AZIN1,CAV1,RPS2,NF2,INSIG1,MAFK,PMEPA1,LYAR,RPL3,ANXA2,RPSA,FN1,ATP2B4,GMFB,FAM3C,SH3BP5L,SYT11,BAG3,DUSP5,BAG2,GADD45A,DHCR24,PTPN1,ANKRD1,SET,YWHAB,HNRNPR,IRS2,FOXS1,AIF1,BMI1,ANXA1,TNFRSF4,D…
GO:0051085	Chaperone cofactor-dependent protein refolding	5	29	0.0362	HSPA13,HSPH1,HSPA5,ERO1L,HSPA8
GO:0030010	Establishment of cell polarity	10	122	0.0363	MYH9,MAP1B,HSP90AA1,MSN,BCCIP,FSCN1,ITGB1,UBXN2B,WEE1,SPRY1
GO:0030239	Myofibril assembly	7	62	0.0374	CFL2,MYPN,ACTA1,ANKRD1,ITGB1,CSRP3,ACTG1
GO:0033993	Response to lipid	36	858	0.0377	SERPINE1,CCL2,IGFBP2,PYCARD,YWHAH,AKIRIN2,THBS1,LOXL1,WNT9A,CCNA2,MAP1B,AVPR1A,LPL,CASP3,TRIB1,CALR,F2R,CAV1,INSIG1,PMEPA1,C5AR1,MSN,ACTA1,GNG12,ANKRD1,AIF1,ANXA1,POSTN,NKX3-1,CXCL1,SIRPA,CRYAB,VIM,RAN,SOCS2,TNFAIP3
GO:0031401	Positive regulation of protein modification process	48	1252	0.0389	CAV2,CCL2,HBEGF,SOX4,RAP2A,PYCARD,RAP1B,GADD45G,THBS1,MMD,C19orf10,ARRDC3,NRP1,JDP2,ARRDC4,DUSP6,CCL11,PRKCDBP,RAP2B,F2R,HSPA5,HSP90AA1,CAV1,RPS2,MAP4K4,MAP2K3,ANXA2,COPS8,C5AR1,ATP2B4,PEA15,DUSP5,SLK,GADD45A,PTPN1,CKS2,AIF1,BMI1,NKX3-1,SNAI2,ROCK1,HIPK2,GNL3,BRMS1,ARRB2,PRRC1,APLNR,MDFIC
GO:0007507	Heart development	25	522	0.0394	ITGA3,SOX4,TMED2,SLC9A1,SEMA3C,NRP1,PDLIM3,COL3A1,CASP3,BVES,EDNRA,CALR,RTN4,FN1,CACYBP,ANKRD1,NKX3-1,ITGB1,SNAI2,ROCK1,XIRP2,GJC1,CSRP3,APLNR,SPRY1
GO:0070925	Organelle assembly	32	735	0.0396	CORO1A,TUBA4A,ACTR3,SEPT11,CCDC136,CFL2,SYNPO2,HSP90AA1,TNPO1,BRIX1,RPL3,RPSA,MYPN,KIFAP3,ACTA1,NEK7,GORAB,BCCIP,BAG3,ANKRD1,KIF3B,STAM,MZT1,ACTR2,DYNLL1,ITGB1,UBXN2B,RPF2,CSRP3,RPLP0,ACTG1,TCTN3
GO:0002009	Morphogenesis of an epithelium	22	435	0.0396	RALA,PFN1,HBEGF,SOX4,VASP,TMED2,SEMA3C,NRP1,PDPN,CCL11,FEM1B,CASP3,EDNRA,HOXB2,ACTB,MSN,GORAB,CLIC4,NKX3-1,ACTG1,MYC,SPRY1
GO:0090101	Negative regulation of transmembrane receptor protein serine/threonine kinase signaling pathway	10	124	0.0399	FSTL3,CAV2,CILP,HSPA5,CAV1,PMEPA1,BAMBI,HIPK2,SKIL,SPRY1
GO:0009607	Response to biotic stimulus	49	1289	0.0406	FUCA2,CORO1A,SERPINE1,CCL2,ODC1,SEC61A1,SLC22A5,PYCARD,HSPB1,CLEC10A,AKIRIN2,LYZ,LOXL1,CAPZA1,ACTR3,CCT5,FCER1G,CXCL16,RNASE6,CCL11,RNASE2,JAGN1,LPL,PPP1R14B,CASP3,TRIB1,F2R,HSPA5,CAV1,LYAR,DDX21,C5AR1,XPR1,S100A9,GNG12,ANKRD1,AIF1,NPPB,ANXA1,ACTR2,CXCL1,POLR3D,SIRPA,VIM,ACTG1,DNAJC3,TRIL,NCAM1,TNFAIP3
GO:0071704	Organic substance metabolic process	219	7755	0.0408	FUCA2,RCN1,DERL2,FSTL3,TRMT6,MYH9,PGRMC1,AGO2,PPP2CB,NAMPT,TWISTNB,SEC61B,CPD,CCL2,GAR1,ZPR1,STK38,HBEGF,IGFBP2,ODC1,RPN2,PANK3,NAA50,PYCARD,SDF2L1,YWHAH,LMAN1,NXT1,SMPD2,THBS1,LYZ,MSMO1,LOXL1,MMD,SLC9A1,DGKD,NRP1,PHLDA1,LUM,UBE2Q2,ARRDC4,CCNA2,FEM1C,NRBF2,FADS3,DUSP6,HSPB8,OTUD6B,NIFK,FCER1G,RNF149,POGLUT1,EIF5A2,NAA15,HSP90B1,PPIB,PDIA3,NUDT21,SNRPD1,RNASE6,CCL11,RNASE2,COL3A1,B3GNT2,ARF4,SYNPO…
GO:0051707	Response to other organism	48	1256	0.0408	FUCA2,CORO1A,SERPINE1,CCL2,ODC1,SEC61A1,SLC22A5,PYCARD,HSPB1,CLEC10A,AKIRIN2,LYZ,LOXL1,CAPZA1,ACTR3,CCT5,FCER1G,CXCL16,RNASE6,CCL11,RNASE2,JAGN1,LPL,PPP1R14B,CASP3,TRIB1,F2R,CAV1,LYAR,DDX21,C5AR1,XPR1,S100A9,GNG12,ANKRD1,AIF1,NPPB,ANXA1,ACTR2,CXCL1,POLR3D,SIRPA,VIM,ACTG1,DNAJC3,TRIL,NCAM1,TNFAIP3
GO:0051222	Positive regulation of protein transport	19	352	0.0408	ZPR1,TMEM30A,SOX4,YWHAH,XPO4,IPO5,ACSL4,BAG3,ANKRD1,YWHAB,EDEM2,IRS2,TNFRSF4,YWHAQ,YWHAZ,ITGB2,PPIA,SERP1,RAN
GO:0010468	Regulation of gene expression	145	4813	0.0411	ITGA3,FSTL3,MYH9,AGO2,PPP2CB,NAMPT,TWISTNB,SERPINE1,PFN1,ZPR1,PRRX1,BHLHE41,SOX4,PYCARD,HSPB1,YWHAH,SORT1,SLC38A2,AKIRIN2,THBS1,CILP,TMED2,C19orf10,ACTR3,KIF1B,SLC9A1,LUM,JDP2,CCNA2,OTUD6B,FCER1G,EIF5A2,NAA15,NUDT21,C3AR1,ZNF467,ARF4,PRKCDBP,LPL,ABRA,CCDC85B,TRIB1,CALR,F2R,TRIM55,HSPA5,YAF2,TCEAL7,HOXB2,F3,TNPO1,MED19,RTN4,EEF1A1,CAV1,RPS2,INSIG1,MAFK,MAP2K3,LYAR,RPL3,RPSA,DDX21,FN1,C5AR1,GFPT1,A…
GO:0008219	Cell death	43	1091	0.0411	PPP2CB,NAMPT,ZPR1,PYCARD,GADD45G,SORT1,C19orf10,KIF1B,SLC9A1,PHLDA1,EMP3,FEM1B,CASP3,CLPTM1L,HSPA5,TNFRSF12A,RTN4,CAV1,C5AR1,GLRX2,PEA15,S100A9,BAG3,SLK,GADD45A,DHCR24,RRAGC,RTN3,TNFRSF4,NKX3-1,DYNLL1,ERO1L,ITGB2,ROCK1,HIPK2,BRMS1,CRYAB,GSKIP,CYP1B1,MYC,TNFAIP3,TCTN3,LIG4
GO:0009057	Macromolecule catabolic process	42	1058	0.0411	DERL2,PPP2CB,SEC61B,ZPR1,SDF2L1,SLC9A1,LUM,FEM1C,RNF149,HSP90B1,RNASE6,RNASE2,SYNPO2,SDC2,CASP3,EDEM3,TRIM55,HSPA5,HSP90AA1,SEL1L,RPS2,SDC3,RPL3,ANXA2,RPSA,RAD23B,CTSS,BAG3,EDEM2,STAM,SPOP,SOCS6,UBXN2B,KCTD17,PPT1,ARRB2,TBL1XR1,HSPA8,RPLP0,RBM8A,DNAJC3,TNFAIP3
GO:0031324	Negative regulation of cellular metabolic process	87	2630	0.0418	DERL2,AGO2,NAMPT,SERPINE1,STK38,HBEGF,PRRX1,BHLHE41,SOX4,PYCARD,HSPB1,AKIRIN2,THBS1,IPO5,JDP2,WNT9A,DUSP6,OTUD6B,RNF149,MAP1A,PRKCDBP,PPP1R14B,CASP3,CCDC85B,TRIB1,CHORDC1,CALR,YAF2,TCEAL7,HOXB2,CAV1,NF2,INSIG1,MAFK,PMEPA1,LYAR,ANXA2,ATP2B4,GMFB,FAM3C,SH3BP5L,BAG3,DUSP5,BAG2,GADD45A,DHCR24,PTPN1,ANKRD1,SET,YWHAB,HNRNPR,IRS2,FOXS1,BMI1,TNFRSF4,DNAJA1,NKX3-1,YWHAQ,LRRFIP1,DYNLL1,PICALM,CBX1,PURB,SNA…
GO:0032535	Regulation of cellular component size	20	383	0.0437	CORO1A,PFN1,VASP,PYCARD,CAPZA1,ACTR3,SEMA3C,NRP1,ARPC5,MAP1B,CFL2,CCL11,TNFRSF12A,RTN4,FN1,GMFB,MSN,ACTR2,PICALM,TWF1
GO:0031175	Neuron projection development	30	680	0.0442	ZPR1,VASP,STRN,SEMA3C,NRP1,LLPH,MAP1B,MAP1A,B3GNT2,ARF4,SDC2,CASP3,HSP90AA1,RTN4,ACSL4,MAP4K4,ACTB,MYPN,ENAH,IRS2,POSTN,PICALM,TBC1D23,ITGB1,ROCK1,WEE1,ETV1,UHMK1,MANF,NCAM1
GO:0009101	Glycoprotein biosynthetic process	17	301	0.0445	RPN2,SDF2L1,LMAN1,PHLDA1,POGLUT1,B3GNT2,KDELC2,EDEM3,UGDH,GFPT1,MAGT1,NUS1,CHST3,CSGALNACT2,SERP1,OSTC,ST3GAL6
GO:1902743	Regulation of lamellipodium organization	6	47	0.0448	ACTR3,PDPN,ACTR2,FSCN1,CORO1C,TWF1
GO:0032388	Positive regulation of intracellular transport	14	223	0.0453	ZPR1,TMEM30A,YWHAH,XPO4,IPO5,ANXA2,MSN,BAG3,YWHAB,EDEM2,YWHAQ,YWHAZ,ITGB2,RAN
GO:1904589	Regulation of protein import	7	65	0.0453	ZPR1,IPO5,BAG3,UFM1,HSPA8,RAN,MDFIC
GO:0034762	Regulation of transmembrane transport	26	560	0.0456	CORO1A,CCL2,YWHAH,THBS1,TSPAN13,KCNK6,SLC9A1,GEM,EDNRA,F2R,AZIN1,CAV1,FXYD5,ACTB,ATP2B4,SLC30A1,PEA15,CTSS,CLIC4,CLIC1,IRS2,YWHAQ,FHL1,ITGB1,CD63,APLNR
GO:0035556	Intracellular signal transduction	61	1712	0.046	RALA,CCL2,ARHGDIB,STK38,HBEGF,SOX4,RAP2A,PYCARD,HSPB1,RAP1B,SMPD2,SLC9A1,DGKD,CCNA2,DUSP6,PDPN,AVPR1A,CCL11,CASP3,TRIB1,RAP2B,MAP4K4,MAP2K3,COPS8,SH3BP5L,PEA15,NRAS,DUSP5,SLK,GADD45A,DHCR24,PTPN1,ANKRD1,YWHAB,RRAGC,RND3,IRS2,AIF1,NPPB,NKX3-1,YWHAQ,STK38L,RGS19,ERO1L,CXCL1,YWHAZ,SOCS6,ROCK1,HIPK2,WSB2,CISH,CSRP3,CRYAB,NUCB2,GSKIP,CYP1B1,MYC,NCAM1,SOCS2,TNFAIP3,MDFIC
GO:0044238	Primary metabolic process	208	7332	0.0465	FUCA2,RCN1,DERL2,FSTL3,TRMT6,MYH9,AGO2,PPP2CB,NAMPT,TWISTNB,SEC61B,CPD,CCL2,GAR1,ZPR1,STK38,HBEGF,IGFBP2,ODC1,RPN2,PANK3,NAA50,PYCARD,SDF2L1,YWHAH,LMAN1,SMPD2,THBS1,LYZ,MSMO1,LOXL1,MMD,DGKD,NRP1,PHLDA1,UBE2Q2,ARRDC4,CCNA2,FEM1C,NRBF2,FADS3,DUSP6,HSPB8,OTUD6B,NIFK,RNF149,POGLUT1,EIF5A2,NAA15,HSP90B1,PPIB,PDIA3,NUDT21,SNRPD1,RNASE6,CCL11,RNASE2,COL3A1,B3GNT2,ARF4,SYNPO2,SDC2,FEM1B,LPL,CASP3,TRIB1,M…
GO:0009790	Embryo development	40	1002	0.0465	RALA,ITGA3,MYH9,PFN1,ZPR1,PRRX1,SOX4,VASP,AKIRIN2,TMED2,SEMA3C,NRP1,WNT9A,POGLUT1,ITGB5,CASP3,EDNRA,UGDH,HOXB2,RTN4,ACSL4,NF2,INSIG1,FN1,RAD23B,SLC30A1,DUSP5,MAFB,ATP6AP2,NKX3-1,TBC1D23,ITGB1,ITGB2,ROCK1,HIPK2,TBL1XR1,SKIL,TXNRD1,APLNR,LIG4
GO:0051701	Interaction with host	11	151	0.0473	CAV2,KPNA3,ITGB5,CAV1,RPSA,XPR1,TNFRSF4,ITGB1,HIPK2,PPIA,NCAM1
GO:0031329	Regulation of cellular catabolic process	36	875	0.0483	DERL2,AGO2,NAMPT,PYCARD,HSPB1,HSPB8,MAP1A,CASP3,TRIB1,HSP90AA1,TNPO1,EEF1A1,CAV1,ANXA2,ATP2B4,RAD23B,MSN,BAG3,BAG2,SERBP1,PTPN1,SET,YWHAB,RRAGC,EDEM2,HNRNPR,IRS2,YWHAZ,ROCK1,XPO1,HIPK2,ABHD5,NANOS1,HSPA8,VIM,TNFAIP3
Supplementary Table S2 B: Protein-protein interactions (PPI) among the overexpressed genes in the heart failures
Node1	Node2	node1_string_id	node2_string_id	neighborhood_on_chromosome	gene_fusion	phylogenetic_cooccurrence	homology	coexpression	experimentally_determined_interaction	database_annotated	automated_textmining	combined_score	PPI Confidence
ACTR2	ARPC5	9606.ENSP00000367220	9606.ENSP00000294742	0	0	0	0	0.946	0.995	0.9	0.978	0.999	Very High
HSP90AA1	HSPA8	9606.ENSP00000335153	9606.ENSP00000432083	0	0	0	0	0.771	0.936	0.6	0.991	0.999	Very High
HSP90AA1	ROCK1	9606.ENSP00000335153	9606.ENSP00000382697	0	0	0	0	0.062	0.161	0.9	0.518	0.957	Very High
HSP90AA1	NRAS	9606.ENSP00000335153	9606.ENSP00000358548	0	0	0	0	0	0.056	0.9	0.52	0.95	Very High
CCT2	HSPA8	9606.ENSP00000299300	9606.ENSP00000432083	0.047	0	0	0	0.736	0.176	0.54	0.454	0.938	Very High
ITGB2	RAP1B	9606.ENSP00000380948	9606.ENSP00000250559	0	0	0	0	0.062	0.132	0.9	0.246	0.93	Very High
CCT2	HSP90AA1	9606.ENSP00000299300	9606.ENSP00000335153	0	0	0	0	0.77	0.401	0	0.487	0.923	Very High
EEF1A1	HSP90AA1	9606.ENSP00000339063	9606.ENSP00000335153	0	0	0	0	0.402	0.285	0	0.834	0.923	Very High
CAP1	PPIA	9606.ENSP00000361883	9606.ENSP00000419425	0	0	0	0	0.07	0	0.9	0.114	0.91	Very High
EEF1A1	HSPA8	9606.ENSP00000339063	9606.ENSP00000432083	0	0.005	0	0	0.415	0.679	0	0.557	0.909	Very High
DNAJC3	HSPA8	9606.ENSP00000473631	9606.ENSP00000432083	0.042	0	0	0	0.143	0.793	0	0.374	0.879	High
ACTR2	CORO1A	9606.ENSP00000367220	9606.ENSP00000219150	0	0	0	0	0.071	0.722	0	0.565	0.878	High
DYNLL1	HSP90AA1	9606.ENSP00000376297	9606.ENSP00000335153	0	0	0	0	0.121	0.104	0.8	0.183	0.854	High
CTSS	ITGB2	9606.ENSP00000357981	9606.ENSP00000380948	0	0	0	0	0.751	0	0	0.392	0.842	High
CCT2	EEF1A1	9606.ENSP00000299300	9606.ENSP00000339063	0	0	0.252	0	0.728	0.058	0	0.233	0.833	High
ANXA2	CD63	9606.ENSP00000346032	9606.ENSP00000447730	0	0	0	0	0.23	0	0	0.765	0.812	High
FCER1G	ITGB2	9606.ENSP00000289902	9606.ENSP00000380948	0	0	0	0	0.664	0	0	0.369	0.779	High
CORO1A	ITGB2	9606.ENSP00000219150	9606.ENSP00000380948	0	0	0	0	0.582	0	0	0.458	0.764	High
C3AR1	ITGB2	9606.ENSP00000302079	9606.ENSP00000380948	0	0	0	0	0.592	0	0	0.394	0.742	High
C3AR1	FCER1G	9606.ENSP00000302079	9606.ENSP00000289902	0	0	0	0	0.569	0	0	0.37	0.717	High
C3AR1	C5AR1	9606.ENSP00000302079	9606.ENSP00000347197	0	0	0	0.817	0.141	0	0.6	0.984	0.706	High
HSP90AA1	PPIA	9606.ENSP00000335153	9606.ENSP00000419425	0	0	0	0	0.171	0.181	0	0.59	0.698	Moderate
ANXA2	HSP90AA1	9606.ENSP00000346032	9606.ENSP00000335153	0	0	0	0	0	0.056	0	0.67	0.676	Moderate
NRAS	RAP1B	9606.ENSP00000358548	9606.ENSP00000250559	0	0	0.446	0.944	0.065	0.153	0.6	0.393	0.67	Moderate
CTSS	FCER1G	9606.ENSP00000357981	9606.ENSP00000289902	0	0	0	0	0.54	0	0	0.302	0.665	Moderate
ACTR2	CAP1	9606.ENSP00000367220	9606.ENSP00000361883	0	0	0	0	0.294	0.224	0	0.399	0.642	Moderate
CD63	HSP90AA1	9606.ENSP00000447730	9606.ENSP00000335153	0	0	0	0	0	0	0	0.641	0.641	Moderate
CCT2	CKAP4	9606.ENSP00000299300	9606.ENSP00000367265	0	0	0	0	0	0	0	0.64	0.64	Moderate
C5AR1	ITGB2	9606.ENSP00000347197	9606.ENSP00000380948	0	0	0	0	0.422	0	0	0.362	0.616	Moderate
C3AR1	CTSS	9606.ENSP00000302079	9606.ENSP00000357981	0	0	0	0	0.426	0	0	0.357	0.615	Moderate
CD63	HSPA8	9606.ENSP00000447730	9606.ENSP00000432083	0	0	0	0	0.062	0	0	0.583	0.592	Moderate
ITGB2	S100A9	9606.ENSP00000380948	9606.ENSP00000357727	0	0	0	0	0.533	0	0	0.157	0.59	Moderate
CTSS	LYZ	9606.ENSP00000357981	9606.ENSP00000261267	0	0	0	0	0.482	0	0	0.233	0.586	Moderate
LYZ	S100A9	9606.ENSP00000261267	9606.ENSP00000357727	0	0	0	0	0.303	0	0	0.427	0.583	Moderate
EEF1A1	PPIA	9606.ENSP00000339063	9606.ENSP00000419425	0	0	0	0	0.208	0.146	0	0.42	0.574	Moderate
ANXA2	PPIA	9606.ENSP00000346032	9606.ENSP00000419425	0	0	0	0	0.062	0	0	0.547	0.557	Moderate
DNAJC3	HSP90AA1	9606.ENSP00000473631	9606.ENSP00000335153	0	0	0	0	0.143	0.166	0	0.425	0.553	Moderate
ANXA2	HSPA8	9606.ENSP00000346032	9606.ENSP00000432083	0	0	0	0	0	0	0	0.532	0.532	Moderate
HSPA8	PPIA	9606.ENSP00000432083	9606.ENSP00000419425	0	0.004	0	0	0.137	0.166	0	0.398	0.529	Moderate
CTSS	S100A9	9606.ENSP00000357981	9606.ENSP00000357727	0	0	0	0	0.258	0	0	0.389	0.527	Moderate
RAP2B	ROCK1	9606.ENSP00000319096	9606.ENSP00000382697	0	0	0	0	0.049	0.14	0	0.466	0.525	Moderate
ANXA2	S100A9	9606.ENSP00000346032	9606.ENSP00000357727	0	0	0	0	0	0.29	0	0.323	0.498	Moderate
CORO1A	MAGT1	9606.ENSP00000219150	9606.ENSP00000354649	0	0	0	0	0.064	0	0	0.486	0.498	Moderate
NRAS	ROCK1	9606.ENSP00000358548	9606.ENSP00000382697	0	0	0	0	0.063	0.345	0	0.234	0.489	Moderate
ACTR2	CCT2	9606.ENSP00000367220	9606.ENSP00000299300	0	0	0	0	0.376	0.152	0	0.106	0.487	Moderate
FCER1G	S100A9	9606.ENSP00000289902	9606.ENSP00000357727	0	0	0	0	0.483	0	0	0	0.483	Moderate
C5AR1	FCER1G	9606.ENSP00000347197	9606.ENSP00000289902	0	0	0	0	0.349	0	0	0.236	0.481	Moderate
ACTR2	ANXA2	9606.ENSP00000367220	9606.ENSP00000346032	0	0	0	0	0	0.078	0	0.456	0.477	Moderate
CXCL1	HSP90AA1	9606.ENSP00000379110	9606.ENSP00000335153	0	0	0	0	0	0	0	0.456	0.456	Moderate
C3AR1	RAP1B	9606.ENSP00000302079	9606.ENSP00000250559	0	0	0	0	0.049	0	0	0.45	0.454	Moderate
C5AR1	CTSS	9606.ENSP00000347197	9606.ENSP00000357981	0	0	0	0	0.342	0	0	0.196	0.448	Moderate
ACTR2	HSP90AA1	9606.ENSP00000367220	9606.ENSP00000335153	0	0	0	0	0.1	0.112	0	0.357	0.442	Moderate
FUCA2	NEU1	9606.ENSP00000002165	9606.ENSP00000364782	0.205	0	0	0	0.09	0	0	0.278	0.432	Moderate
ANXA2	EEF1A1	9606.ENSP00000346032	9606.ENSP00000339063	0	0	0	0	0.062	0	0	0.413	0.425	Moderate
CORO1A	CTSS	9606.ENSP00000219150	9606.ENSP00000357981	0	0	0	0	0.25	0.154	0	0.162	0.422	Moderate
CORO1A	LYZ	9606.ENSP00000219150	9606.ENSP00000261267	0	0	0	0	0.157	0	0	0.334	0.415	Moderate
