# Supplementary material for: ALKBH5 inhibitors as a potential treatment strategy in heart failure—inferences from gene expression profiling
Source: Front Cardiovasc Med. 2023 Jul 31;10:1194311. doi: 10.3389/fcvm.2023.1194311 (PMC10425272; doi:10.3389/fcvm.2023.1194311)
Supplement: Supplementary file 4 [file Table3.xlsx]

## Sheet: Sheet1
Supplementary Table S3: Reactome pathways significantly enriched in the heart failures
Reactome Pathway	Pathway description	observed gene count	background gene count	false discovery rate	Proteins in the network
HSA-109582	Hemostasis	46	605	5.95e-08	ITGA3,PPP2CB,SERPINE1,PFN1,TUBA4A,RAP1B,THBS1,CAPZA1,KIF1B,DGKD,FCER1G,PDPN,ANXA5,SDC2,TUBB6,F2R,HSPA5,F3,CAV1,SDC3,MAFK,ANXA2,FN1,ACTB,ATP2B4,FAM3C,KIFAP3,S100A10,NRAS,GNG12,PTPN1,CAP1,KIF3B,CDC37L1,ACTN1,YWHAZ,ITGB1,ITGB2,SIRPA,WEE1,ARRB2,SERPINE2,PPIA,MANF,CALU,CD63
HSA-168256	Immune System	91	1956	1.32e-06	FUCA2,RALA,CMTM6,MYH9,PGRMC1,PPP2CB,SEC61B,CCL2,TMEM30A,SEC61A1,VASP,CANX,PYCARD,TUBA4A,RAP1B,CLEC10A,LYZ,KPNA3,CYSTM1,CAPZA1,ACTR3,UBE2Q2,DUSP6,FCER1G,ARPC5,ITGB5,CCT2,HSP90B1,PDIA3,RNASE6,C3AR1,CCL11,RNASE2,COL3A1,CASP3,TUBB6,RAP2B,CALR,HSPA5,TNFRSF12A,HSP90AA1,EEF1A1,NF2,MAP2K3,ANXA2,FN1,C5AR1,ACTB,MSN,KIFAP3,MAGT1,ENAH,S100A9,CTSS,NRAS,PTPN1,NUP188,CAP1,YWHAB,CSF3R,NEU1,KIF3B,IRS2,ANXA1,ACTR2…
HSA-1280215	Cytokine Signaling in Immune system	38	681	0.00036	RALA,PPP2CB,CCL2,CANX,RAP1B,KPNA3,CAPZA1,DUSP6,HSP90B1,CCL11,CASP3,TNFRSF12A,HSP90AA1,MAP2K3,ANXA2,FN1,MSN,NRAS,PTPN1,NUP188,CSF3R,IRS2,ANXA1,TNFRSF4,FSCN1,CXCL1,YWHAZ,ITGB1,ITGB2,SOCS6,CISH,PPIA,HSPA8,VIM,RPLP0,MYC,NCAM1,SOCS2
HSA-449147	Signaling by Interleukins	30	440	0.00018	RALA,PPP2CB,CCL2,CANX,RAP1B,CAPZA1,DUSP6,HSP90B1,CCL11,CASP3,HSP90AA1,MAP2K3,ANXA2,FN1,MSN,CSF3R,IRS2,ANXA1,FSCN1,CXCL1,YWHAZ,ITGB1,ITGB2,CISH,PPIA,HSPA8,VIM,RPLP0,MYC,SOCS2
HSA-168249	Innate Immune System	51	1025	0.00021	FUCA2,CMTM6,MYH9,PGRMC1,PPP2CB,TMEM30A,PYCARD,RAP1B,CLEC10A,LYZ,CYSTM1,CAPZA1,ACTR3,DUSP6,FCER1G,ARPC5,CCT2,HSP90B1,RNASE6,C3AR1,RNASE2,RAP2B,HSP90AA1,EEF1A1,NF2,MAP2K3,ANXA2,C5AR1,ACTB,MAGT1,S100A9,CTSS,NRAS,CAP1,NEU1,ACTR2,CKAP4,ATP6AP2,LRRFIP1,DYNLL1,CXCL1,POLR3D,ITGB2,ROCK1,SIRPA,PPIA,HSPA8,CD63,ACTG1,DNAJC3,TNFAIP3
HSA-6785807	Interleukin-4 and Interleukin-13 signaling	12	107	0.0017	CCL2,HSP90B1,CCL11,HSP90AA1,FN1,ANXA1,FSCN1,ITGB1,ITGB2,HSPA8,VIM,MYC
HSA-447115	Interleukin-12 family signaling	8	56	0.0056	RALA,CANX,RAP1B,CAPZA1,ANXA2,MSN,PPIA,RPLP0
HSA-8950505	Gene and protein expression by JAK-STAT signaling after Interleukin-12 stimulation	7	37	0.0035	RALA,RAP1B,CAPZA1,ANXA2,MSN,PPIA,RPLP0
HSA-5674135	MAP2K and MAPK activation	7	40	0.0051	RAP1B,FN1,ACTB,NRAS,YWHAB,ARRB2,ACTG1
HSA-9656223	Signaling by RAF1 mutants	7	41	0.0056	RAP1B,FN1,ACTB,NRAS,YWHAB,ARRB2,ACTG1
HSA-3928662	EPHB-mediated forward signaling	7	42	0.0061	ACTR3,ARPC5,SDC2,ACTB,ACTR2,ROCK1,ACTG1
HSA-6802946	Signaling by moderate kinase activity BRAF mutants	7	45	0.0081	RAP1B,FN1,ACTB,NRAS,YWHAB,ARRB2,ACTG1
HSA-6802948	Signaling by high-kinase activity BRAF mutants	7	36	0.0034	RAP1B,FN1,ACTB,NRAS,YWHAB,ARRB2,ACTG1
HSA-6802952	Signaling by BRAF and RAF fusions	9	65	0.0034	RAP1B,AGTRAP,FN1,ACTB,NRAS,YWHAB,MPRIP,ARRB2,ACTG1
HSA-6802957	Oncogenic MAPK signaling	10	82	0.0034	RAP1B,DUSP6,AGTRAP,FN1,ACTB,NRAS,YWHAB,MPRIP,ARRB2,ACTG1
HSA-5683057	MAPK family signaling cascades	19	319	0.0142	AGO2,PPP2CB,HBEGF,HSPB1,RAP1B,DUSP6,FN1,ZDHHC9,ACTB,PEA15,NRAS,DUSP5,YWHAB,IRS2,XPO1,ARRB2,ACTG1,MYC,NCAM1
HSA-9649948	Signaling downstream of RAS mutants	7	45	0.0081	RAP1B,FN1,ACTB,NRAS,YWHAB,ARRB2,ACTG1
HSA-6802955	Paradoxical activation of RAF signaling by kinase inactive BRAF	7	45	0.0081	RAP1B,FN1,ACTB,NRAS,YWHAB,ARRB2,ACTG1
HSA-6798695	Neutrophil degranulation	36	473	3.08e-06	FUCA2,CMTM6,PGRMC1,TMEM30A,PYCARD,RAP1B,LYZ,CYSTM1,FCER1G,ARPC5,CCT2,C3AR1,RNASE2,RAP2B,HSP90AA1,EEF1A1,ANXA2,C5AR1,MAGT1,S100A9,CTSS,NRAS,CAP1,NEU1,ACTR2,CKAP4,ATP6AP2,DYNLL1,CXCL1,ITGB2,ROCK1,SIRPA,PPIA,HSPA8,CD63,DNAJC3
HSA-392499	Metabolism of proteins	88	1977	9.93e-06	FUCA2,RCN1,DERL2,FSTL3,SEC61B,CCL2,IGFBP2,RPN2,SEC61A1,CANX,TUBA4A,LMAN1,THBS1,LYZ,TRAM1,TMED2,C19orf10,CAPZA1,SSR3,UBE2Q2,CCNA2,FEM1C,CCT6A,CCT5,EIF5A2,CCT2,HSP90B1,PDIA3,B3GNT2,ARF4,SDC2,FEM1B,EDEM3,TUBB6,CALR,HSPA5,TMED9,SEL1L,EEF1A1,RPS2,RPL3,RPSA,RPL22L1,COPS8,FN1,GFPT1,ACTB,RAD23B,MAGT1,NUS1,GNG12,NUP188,EIF3I,CD52,EDEM2,NEU1,BMI1,LMAN2L,STAM,CKAP4,ATP6AP2,EIF1AX,PIGA,COMMD8,DYNLL1,ERO1L,SO…
HSA-5653656	Vesicle-mediated transport	41	660	2.9e-05	RALA,MYH9,PLIN3,CPD,HBEGF,TUBA4A,YWHAH,LMAN1,SORT1,TMED2,CAPZA1,ACTR3,KIF1B,ARPC5,HSP90B1,COL3A1,ARF4,HSPH1,TUBB6,CALR,TMED9,HSP90AA1,COPS8,ACTB,KIFAP3,SYT11,YWHAB,KIF3B,LMAN2L,STAM,ACTR2,YWHAQ,DYNLL1,PICALM,YWHAZ,KDELR3,ARRB2,GJC1,HSPA8,ACTG1,HYOU1
HSA-76002	Platelet activation, signaling and aggregation	24	260	2.9e-05	SERPINE1,PFN1,TUBA4A,RAP1B,THBS1,DGKD,FCER1G,PDPN,ANXA5,F2R,HSPA5,FN1,FAM3C,GNG12,PTPN1,CAP1,CDC37L1,ACTN1,YWHAZ,ARRB2,PPIA,MANF,CALU,CD63
HSA-114608	Platelet degranulation	15	127	0.00021	SERPINE1,PFN1,TUBA4A,THBS1,ANXA5,HSPA5,FN1,FAM3C,CAP1,CDC37L1,ACTN1,PPIA,MANF,CALU,CD63
HSA-3371497	HSP90 chaperone cycle for steroid hormone receptors (SHR)	8	54	0.0048	TUBA4A,CAPZA1,TUBB6,HSP90AA1,DNAJA1,DYNLL1,DNAJA4,HSPA8
HSA-8957275	Post-translational protein phosphorylation	10	107	0.0143	FUCA2,RCN1,FSTL3,HSP90B1,SDC2,FN1,CKAP4,PDIA6,CALU,DNAJC3
HSA-8856688	Golgi-to-ER retrograde transport	11	130	0.016	TUBA4A,TMED2,CAPZA1,KIF1B,ARF4,TUBB6,TMED9,KIFAP3,KIF3B,DYNLL1,KDELR3
HSA-3371453	Regulation of HSF1-mediated heat shock response	8	69	0.0143	HSPA13,HSPA4,HSPH1,HSPA5,BAG3,BAG2,NUP188,HSPA8
HSA-597592	Post-translational protein modification	60	1390	0.00098	FUCA2,RCN1,DERL2,FSTL3,RPN2,CANX,TUBA4A,LMAN1,THBS1,TMED2,CAPZA1,UBE2Q2,CCNA2,FEM1C,EIF5A2,HSP90B1,PDIA3,B3GNT2,ARF4,SDC2,FEM1B,EDEM3,TUBB6,CALR,TMED9,SEL1L,EEF1A1,RPS2,COPS8,FN1,GFPT1,ACTB,RAD23B,MAGT1,NUS1,NUP188,CD52,EDEM2,NEU1,BMI1,LMAN2L,STAM,CKAP4,PIGA,COMMD8,DYNLL1,SOCS6,PDIA6,HIPK2,KDELR3,ARRB2,WSB2,CISH,HSPA8,CALU,DNAJC3,MYC,ST3GAL6,SOCS2,TNFAIP3
HSA-381070	IRE1alpha activates chaperones	10	50	0.00021	C19orf10,HSPA5,GFPT1,PDIA6,KDELR3,DNAJB11,SRPRB,SERP1,DNAJC3,HYOU1
HSA-381119	Unfolded Protein Response (UPR)	13	92	0.00021	CCL2,C19orf10,HSP90B1,CALR,HSPA5,GFPT1,PDIA6,KDELR3,DNAJB11,SRPRB,SERP1,DNAJC3,HYOU1
HSA-389957	Prefoldin mediated transfer of substrate to CCT/TriC	6	27	0.0051	TUBA4A,CCT6A,CCT5,CCT2,TUBB6,ACTB
HSA-2682334	EPH-Ephrin signaling	10	92	0.0062	MYH9,MYL12A,ACTR3,ARPC5,SDC2,ACTB,ACTR2,ROCK1,ACTG1,MYL12B
HSA-446353	Cell-extracellular matrix interactions	5	18	0.007	VASP,ACTB,ACTN1,ITGB1,ACTG1
HSA-2029482	Regulation of actin dynamics for phagocytic cup formation	8	62	0.0084	MYH9,ACTR3,ARPC5,HSP90AA1,NF2,ACTB,ACTR2,ACTG1
HSA-390450	Folding of actin by CCT/TriC	4	10	0.0089	CCT6A,CCT5,CCT2,ACTB
HSA-445355	Smooth Muscle Contraction	6	38	0.0167	MYL12A,ITGB5,TPM4,ANXA2,ANXA1,MYL12B
HSA-381426	Regulation of Insulin-like Growth Factor (IGF) transport and uptake by Insulin-like Growth Factor Binding Proteins (IGFBPs)	11	124	0.0119	FUCA2,RCN1,FSTL3,IGFBP2,HSP90B1,SDC2,FN1,CKAP4,PDIA6,CALU,DNAJC3
HSA-8856828	Clathrin-mediated endocytosis	12	145	0.0119	HBEGF,ACTR3,ARPC5,COPS8,ACTB,SYT11,STAM,ACTR2,PICALM,ARRB2,HSPA8,ACTG1
HSA-9613829	Chaperone Mediated Autophagy	5	22	0.0125	PLIN3,HSP90AA1,EEF1A1,HSPA8,VIM
HSA-389960	Formation of tubulin folding intermediates by CCT/TriC	5	24	0.0164	TUBA4A,CCT6A,CCT5,CCT2,TUBB6
HSA-75205	Dissolution of Fibrin Clot	4	13	0.0172	SERPINE1,ANXA2,S100A10,SERPINE2
HSA-2173782	Binding and Uptake of Ligands by Scavenger Receptors	6	41	0.0232	HSP90B1,COL3A1,HSPH1,CALR,HSP90AA1,HYOU1
HSA-202733	Cell surface interactions at the vascular wall	11	138	0.0236	ITGA3,FCER1G,SDC2,CAV1,SDC3,FN1,NRAS,ITGB1,ITGB2,SIRPA,PPIA
HSA-111447	Activation of BAD and translocation to mitochondria	4	15	0.0257	YWHAH,YWHAB,YWHAQ,YWHAZ
HSA-6811434	COPI-dependent Golgi-to-ER retrograde traffic	9	97	0.0257	TUBA4A,TMED2,KIF1B,ARF4,TUBB6,TMED9,KIFAP3,KIF3B,KDELR3
HSA-6806834	Signaling by MET	8	79	0.0282	ITGA3,RAP1B,COL3A1,FN1,NRAS,PTPN1,STAM,ITGB1
HSA-8939211	ESR-mediated signaling	13	189	0.0282	AGO2,CAV2,HBEGF,HSPB1,STRN,HSP90AA1,CAV1,NRAS,GNG12,XPO1,CBFB,UHMK1,MYC
HSA-114452	Activation of BH3-only proteins	5	29	0.0304	YWHAH,YWHAB,YWHAQ,DYNLL1,YWHAZ
HSA-5626467	RHO GTPases activate IQGAPs	5	30	0.0344	TUBA4A,TUBB6,ACTB,ACTG1,CLIP1
HSA-216083	Integrin cell surface interactions	8	85	0.0413	ITGA3,THBS1,LUM,ITGB5,COL3A1,FN1,ITGB1,ITGB2
HSA-5663202	Diseases of signal transduction by growth factor receptors and second messengers	20	392	0.0481	DERL2,PPP2CB,HBEGF,RAP1B,STRN,DUSP6,AGTRAP,HSP90AA1,SEL1L,FN1,ACTB,NRAS,YWHAB,IRS2,LRRFIP1,MPRIP,ARRB2,TBL1XR1,ACTG1,MYC
HSA-194315	Signaling by Rho GTPases	25	429	0.0039	MYH9,PPP2CB,PLIN3,PFN1,ARHGDIB,TUBA4A,YWHAH,ACTR3,ARPC5,TUBB6,HSP90AA1,NF2,ACTB,S100A9,YWHAB,ACTR2,YWHAQ,DYNLL1,YWHAZ,ITGB1,ROCK1,XPO1,ACTG1,MYL12B,CLIP1
HSA-9006934	Signaling by Receptor Tyrosine Kinases	27	502	0.0062	RALA,ITGA3,PPP2CB,HBEGF,HSPB1,RAP1B,THBS1,CILP,NRP1,DUSP6,COL3A1,TRIB1,F3,HSP90AA1,CAV1,FN1,ACTB,NRAS,PTPN1,YWHAB,IRS2,STAM,ITGB1,SOCS6,ROCK1,ACTG1,SPRY1
HSA-1445148	Translocation of SLC2A4 (GLUT4) to the plasma membrane	12	70	0.00012	RALA,MYH9,TUBA4A,YWHAH,TUBB6,ACTB,KIFAP3,YWHAB,KIF3B,YWHAQ,YWHAZ,ACTG1
HSA-446203	Asparagine N-linked glycosylation	24	300	0.00018	DERL2,RPN2,CANX,TUBA4A,LMAN1,TMED2,CAPZA1,PDIA3,ARF4,EDEM3,TUBB6,CALR,TMED9,SEL1L,GFPT1,RAD23B,MAGT1,NUS1,EDEM2,NEU1,LMAN2L,DYNLL1,KDELR3,ST3GAL6
HSA-3000170	Syndecan interactions	8	27	0.00021	THBS1,ITGB5,COL3A1,SDC2,SDC3,FN1,ACTN1,ITGB1
HSA-5663205	Infectious disease	43	826	0.0004	MYH9,CORO1A,HBEGF,RPN2,CANX,PYCARD,TUBA4A,IPO5,KPNA3,ACTR3,ARPC5,C3AR1,PACS1,TUBB6,CALR,HSP90AA1,RPS2,MAP2K3,RPL3,RPSA,RPL22L1,ACTB,MAGT1,GNG12,SLC25A5,NUP188,EDEM2,STAM,ACTR2,DYNLL1,CBX1,ITGB1,ROCK1,XPO1,BRMS1,TBL1XR1,PPIA,TXNRD1,RAN,RPLP0,ACTG1,DNAJC3,LIG4
HSA-3371556	Cellular response to heat stress	12	89	0.00049	HSPB8,HSPA13,HSPA4,HSPH1,HSPA5,HSP90AA1,EEF1A1,BAG3,BAG2,NUP188,HSPA8,CRYAB
HSA-195258	RHO GTPase Effectors	22	289	0.0005	MYH9,PPP2CB,PFN1,TUBA4A,YWHAH,ACTR3,ARPC5,TUBB6,NF2,ACTB,S100A9,YWHAB,ACTR2,YWHAQ,DYNLL1,YWHAZ,ITGB1,ROCK1,XPO1,ACTG1,MYL12B,CLIP1
HSA-1799339	SRP-dependent cotranslational protein targeting to membrane	13	110	0.00061	SEC61B,RPN2,SEC61A1,TRAM1,SSR3,RPS2,RPL3,RPSA,RPL22L1,SRPRB,SPCS3,RPLP0,SEC11C
HSA-199991	Membrane Trafficking	35	622	0.00061	RALA,MYH9,PLIN3,CPD,HBEGF,TUBA4A,YWHAH,LMAN1,SORT1,TMED2,CAPZA1,ACTR3,KIF1B,ARPC5,ARF4,TUBB6,TMED9,COPS8,ACTB,KIFAP3,SYT11,YWHAB,KIF3B,LMAN2L,STAM,ACTR2,YWHAQ,DYNLL1,PICALM,YWHAZ,KDELR3,ARRB2,GJC1,HSPA8,ACTG1
HSA-381038	XBP1(S) activates chaperone genes	9	48	0.00061	C19orf10,GFPT1,PDIA6,KDELR3,DNAJB11,SRPRB,SERP1,DNAJC3,HYOU1
HSA-532668	N-glycan trimming in the ER and Calnexin/Calreticulin cycle	8	35	0.00061	DERL2,CANX,PDIA3,EDEM3,CALR,SEL1L,RAD23B,EDEM2
HSA-901042	Calnexin/calreticulin cycle	7	26	0.00081	DERL2,CANX,PDIA3,EDEM3,CALR,SEL1L,EDEM2
HSA-2262752	Cellular responses to stress	31	544	0.0013	TUBA4A,CAPZA1,CCNA2,HSPB8,HSPA13,HSPA4,HSPH1,TUBB6,HSPA5,HSP90AA1,EEF1A1,RPS2,MAP4K4,MAP2K3,RPL3,RPSA,RPL22L1,GPX7,BAG3,BAG2,NUP188,RRAGC,BMI1,DNAJA1,DYNLL1,DNAJA4,ERO1L,HSPA8,CRYAB,TXNRD1,RPLP0
HSA-422475	Axon guidance	31	547	0.0014	MYH9,MYL12A,PFN1,VASP,TUBA4A,ACTR3,NRP1,ARPC5,COL3A1,SDC2,TUBB6,HSP90AA1,RPS2,RPL3,RPSA,RPL22L1,ACTB,MSN,ENAH,NRAS,CAP1,IRS2,ACTR2,ITGB1,ROCK1,HSPA8,RPLP0,ACTG1,RBM8A,MYL12B,NCAM1
HSA-1474244	Extracellular matrix organization	21	301	0.0018	ITGA3,SERPINE1,THBS1,LOXL1,LUM,PCOLCE2,ITGB5,PPIB,COL3A1,SDC2,CASP3,MMP19,SDC3,FN1,CTSS,ACTN1,ITGB1,ITGB2,P4HA2,SERPINH1,NCAM1
HSA-9009391	Extra-nuclear estrogen signaling	10	74	0.0018	CAV2,HBEGF,HSPB1,STRN,HSP90AA1,CAV1,NRAS,GNG12,XPO1,UHMK1
HSA-168255	Influenza Infection	14	154	0.0027	CANX,IPO5,KPNA3,CALR,HSP90AA1,RPS2,RPL3,RPSA,RPL22L1,NUP188,XPO1,RAN,RPLP0,DNAJC3
HSA-75035	Chk1/Chk2(Cds1) mediated inactivation of Cyclin B:Cdk1 complex	5	13	0.0028	YWHAH,YWHAB,YWHAQ,YWHAZ,WEE1
HSA-162582	Signal Transduction	97	2741	0.0034	RALA,ITGA3,DERL2,FSTL3,MYH9,AGO2,PPP2CB,PLIN3,CAV2,SERPINE1,PFN1,CCL2,ARHGDIB,HBEGF,SOX4,TUBA4A,HSPB1,YWHAH,RAP1B,SMPD2,THBS1,CILP,TMED2,ACTR3,STRN,DGKD,NRP1,WNT9A,DUSP6,CXCL16,ARPC5,POGLUT1,AVPR1A,C3AR1,CCL11,COL3A1,SDC2,LPL,CASP3,TRIB1,EDNRA,TUBB6,F2R,F3,HSP90AA1,SEL1L,RTN4,CAV1,SDC3,NF2,PMEPA1,FN1,C5AR1,ZDHHC9,ACTB,RGS16,PEA15,S100A9,NRAS,DUSP5,TMED5,GNG12,PTPN1,YWHAB,RRAGC,BAMBI,IRS2,BMI1,ANX…
HSA-3000484	Scavenging by Class F Receptors	4	6	0.0034	HSPH1,CALR,HSP90AA1,HYOU1
