# Supplementary material for: ALKBH5 inhibitors as a potential treatment strategy in heart failure—inferences from gene expression profiling
Source: Front Cardiovasc Med. 2023 Jul 31;10:1194311. doi: 10.3389/fcvm.2023.1194311 (PMC10425272; doi:10.3389/fcvm.2023.1194311)
Supplement: Supplementary file 5 [file Table4.xlsx]

## Sheet: Sheet1
Supplementary Table S4: Differentially expressed genes in Group1 HF patients
Gene	Average FPKM Group1	Average FPKM Group2 & Group3	Fold Change	P
CYCSP55	4.61686	1.31432	3.51273	0.00898342
ZNF603P	2.44643	0.831426	2.94246	0.00659375
KDM5D	1.27308	0.540699	2.35451	0.0136555
EIF1AY	7.95604	3.40444	2.33696	0.0198948
ASB15	0.859915	0.395204	2.17588	0.00994774
SLC26A9	1.32762	0.649378	2.04444	0.0185094
F3	8.73354	4.54972	1.91958	0.00732354
GABRA4	0.611891	0.325567	1.87946	0.00870697
RP11-182J1.14	1.12301	0.600782	1.86924	0.0035078
SPX	1.07332	0.575547	1.86486	0.00369
PHYH	5.57383	2.99404	1.86165	0.000217579
RP1-152L7.5	0.8794	0.481532	1.82625	0.0105347
ALDH5A1	1.20902	0.670743	1.80251	0.00161794
FGF18	0.599063	0.334125	1.79293	0.00700724
PSME2P1	0.988587	0.553199	1.78704	0.00897959
ENO3	57.5289	32.9068	1.74824	0.00102987
CISH	4.4187	2.53537	1.74282	0.00474724
TNNI3	272.899	159.969	1.70595	0.0119004
RPL23AP2	0.900659	0.540533	1.66624	0.0160779
CMBL	1.51074	0.946062	1.59687	0.0135374
A2M-AS1	1.61925	1.03304	1.56746	0.008172
IPO7	4.91467	3.16297	1.55381	0.0192276
RGN	1.474	0.950241	1.55118	0.0164394
DECR1	4.98423	3.24901	1.53408	0.00137122
TMEM139-AS1	1.04121	0.679173	1.53305	0.0142638
ACADM	4.84764	3.17796	1.52539	0.00519898
ZBED8	1.02073	0.673041	1.51659	0.00269912
LINC00899	0.898263	0.595306	1.50891	0.0179566
OSER1-DT	0.851544	0.568677	1.49741	0.0140157
GOT2	17.7619	11.9	1.49259	0.00201098
CLGN	2.80022	1.88594	1.48479	0.00395894
MCCC2	2.31235	1.55988	1.48238	0.00108663
SIRT5	1.9889	1.34556	1.47812	0.00643623
GCAT	3.38218	2.3045	1.46764	0.0189499
IDH2	31.5489	21.528	1.46548	0.0173153
PDK1	1.03549	0.711267	1.45583	0.0168276
NNT	4.7706	3.27947	1.45468	0.0146131
FZD1	8.02933	5.53913	1.44957	0.00987793
ALDH7A1	0.849189	0.587618	1.44514	0.0124421
N6AMT1	1.43961	0.998935	1.44115	0.00188128
PNRC1	20.977	14.6205	1.43477	0.0109015
TARS3	1.01295	0.709284	1.42814	0.00758465
GPR27	2.13156	1.50574	1.41562	0.0181788
HIBADH	0.619698	0.439137	1.41117	0.00378947
FASTKD1	1.69471	1.20204	1.40986	0.0124488
PAM	4.86874	3.50764	1.38804	0.00243983
SOD2	8.40164	6.05344	1.38791	0.0130565
ISOC1	4.4016	3.18804	1.38066	0.00249159
EID2B	1.44774	1.05014	1.37862	0.0134608
NEBL	3.2821	2.38119	1.37834	0.0118
CS	18.0824	13.2192	1.36789	0.000966811
UQCRC2	20.0952	14.7468	1.36269	0.0103871
EXOSC6	3.97548	2.9319	1.35594	0.0107419
CASQ2	26.0707	19.2728	1.35272	0.00711345
DBT	1.28804	0.952775	1.35188	0.00911478
ABHD10	2.86008	2.13794	1.33777	0.0125655
DLD	8.53798	6.40013	1.33403	0.00391045
GABPB1-AS1	1.83523	1.38183	1.32811	0.0139676
NDUFS1	9.67823	7.36329	1.31439	0.0133316
HMGN1	10.0949	7.7007	1.31091	0.0125852
IVD	4.41849	3.37074	1.31083	0.0149536
SLC25A3	68.7398	52.7736	1.30254	0.00228055
FH	9.70909	7.46953	1.29983	0.00173711
MGST3	9.49233	7.33542	1.29404	0.0186521
ATP5PB	25.995	20.1139	1.29239	0.00213698
ATP6V1D	2.30048	1.79294	1.28308	0.0140895
LRPPRC	1.66003	1.29797	1.27894	0.00801281
NDUFC1	2.98701	2.34266	1.27505	0.0127471
DCAF16	2.92238	2.29278	1.2746	0.0159404
ATPAF1	5.02664	3.94913	1.27285	0.00421747
UQCC1	0.905445	0.713328	1.26932	0.00305388
LRRFIP2	1.76594	1.39284	1.26786	0.0179179
EIF3E	0.707091	0.560599	1.26131	0.0164922
SUCLG1	6.15008	4.89055	1.25754	0.00369673
SYNM	11.3877	9.06607	1.25608	0.0129405
GSPT2	4.69896	3.74205	1.25572	0.00266942
PEX2	1.59854	1.2733	1.25542	0.0174429
DYNC1LI1	1.95532	1.56439	1.24989	0.00794401
NDUFB4	40.4634	32.5704	1.24234	0.00875401
NDUFB3	8.45467	6.80646	1.24215	0.0117618
PRNP	13.6273	10.9782	1.24131	0.0145004
ANAPC13	6.65048	5.42755	1.22532	0.0196
NIT2	1.26965	1.03947	1.22144	0.0105576
ATP5F1C	26.2969	21.5407	1.2208	0.00883125
TOMM20	7.09594	5.8244	1.21831	0.000862507
OPA1	1.53072	1.26512	1.20994	0.0197559
EIF3H	1.21152	1.00144	1.20978	0.0177473
DTX3	7.59091	6.40832	1.18454	0.0197791
CUL4A	3.28377	2.83873	1.15677	0.0166118
ENY2	3.10044	3.74898	0.827008	0.0132914
PCGF2	0.484885	0.590151	0.821629	0.0156891
CCAR2	2.56842	3.14709	0.816124	0.014573
ILF3	4.0987	5.03404	0.814197	0.0112016
SEC61G	4.47613	5.50534	0.813053	0.0194124
SNRNP25	6.53973	8.11179	0.8062	0.0199624
TRMT1	1.55867	1.94052	0.803221	0.0168654
ARHGEF1	1.0127	1.26225	0.802298	0.01533
SIGIRR	1.20199	1.50066	0.800971	0.0164053
ZNF746	0.501375	0.626183	0.800684	0.014311
TXLNA	1.93581	2.42905	0.79694	0.0102038
RAB1A	1.99988	2.51268	0.795913	0.0106145
PHYKPL	1.86573	2.34865	0.794383	0.00699505
PSMG3	1.58624	2.00098	0.79273	0.0196809
NR2F6	1.57398	1.98619	0.792459	0.0177691
RANBP1	1.62842	2.06462	0.788723	0.00750736
AUP1	15.4427	19.7194	0.783126	0.0163908
WASF2	0.942677	1.20432	0.782743	0.0175671
PPM1G	1.66786	2.1312	0.782593	0.0180674
TBC1D10B	2.26465	2.89386	0.782573	0.0140222
CFAP410	0.549524	0.702972	0.781716	0.0139355
SHANK3	3.98845	5.10301	0.781588	0.00951755
FIZ1	1.14181	1.46145	0.781286	0.0173379
ALKBH2	0.888405	1.14102	0.778604	0.00781896
FDPS	2.00542	2.57736	0.778093	0.0176538
ING1	0.769382	0.989244	0.777747	0.0157514
PLCB3	1.06624	1.37147	0.777446	0.0133712
PRPF38B	3.90713	5.02598	0.777387	0.0100473
DDX55	0.560384	0.721564	0.776624	0.0140599
RPL29	76.5794	98.7712	0.775321	0.0140995
UTP3	9.42881	12.1848	0.773815	0.0131939
RELA	3.98431	5.15541	0.77284	0.00590359
CSNK1G2	0.833849	1.07919	0.772664	0.0177716
INPP5K	1.78752	2.32179	0.769888	0.0155248
TEPSIN	0.812317	1.05861	0.767344	0.00194067
RPS6KB2	0.643336	0.839028	0.766763	0.00720189
SLC66A1	0.452317	0.590188	0.766395	0.00771133
SIRT7	1.01146	1.32098	0.765687	0.0163534
CAVIN1	18.3457	24.0525	0.762733	0.0195741
TESK1	5.0376	6.60714	0.762449	0.0161141
LRWD1	1.16563	1.52912	0.762286	0.016502
ARHGEF17	2.21933	2.9136	0.761714	0.00203874
TNIP2	1.27587	1.67568	0.761408	0.0142266
MTA2	4.25448	5.60581	0.758941	0.00581112
RPS14	30.5202	40.2711	0.75787	0.0046323
AKAP8	1.22836	1.62524	0.755801	0.007033
RPL14	20.7978	27.5203	0.755727	0.0171863
FOXO3	0.451541	0.59765	0.755528	0.0163495
UFD1	1.02516	1.3584	0.754684	0.008443
SCNM1	0.544972	0.722933	0.753834	0.0100831
SURF4	6.51634	8.67932	0.750789	0.0169109
TRIM8	4.09225	5.45435	0.750273	0.00697708
LAMA5	2.93501	3.91312	0.750043	0.00870184
APOL1	1.56332	2.08487	0.74984	0.0125427
PLAAT3	1.36394	1.82296	0.748201	0.0153917
BST2	8.40002	11.2498	0.74668	0.00748684
RASGRP2	1.25979	1.68798	0.746332	0.0192351
SHROOM1	1.16075	1.55792	0.745065	0.00238469
CORO1B	2.23251	3.00404	0.743168	0.0162673
PLXND1	1.76455	2.37741	0.742216	0.0120653
SELENOF	0.991308	1.33649	0.741727	0.0172965
SNHG16	2.58089	3.48367	0.740853	0.0113837
PSMA5	1.84915	2.4975	0.740403	0.0131335
PKN3	0.815507	1.1016	0.740292	0.0107852
DBNL	1.98092	2.67705	0.739964	0.0136528
SORBS3	1.56115	2.11447	0.738319	0.0148497
R3HDM4	1.17377	1.59072	0.737889	0.00525914
NOP56	6.32346	8.57197	0.73769	0.0195824
WDR74	1.42494	1.93186	0.737602	0.0141894
TRIM56	4.13849	5.61919	0.736491	0.00285686
MAGEH1	6.21481	8.43926	0.736416	0.00746878
PTGIR	1.11911	1.51975	0.736377	0.0165299
RNASEH2C	1.74986	2.38209	0.734589	0.00230906
PTBP1	4.10725	5.59123	0.734588	0.0164008
DDX39A	2.0677	2.81811	0.733719	0.0164197
NAB2	1.89247	2.58169	0.733038	0.0138154
RAB35	1.1928	1.62735	0.732972	0.00392307
ERVK13-1	0.639697	0.872962	0.732789	0.0174204
RNF181	11.7184	15.992	0.73277	0.0167891
TOR1A	1.32464	1.80941	0.732084	0.0158841
FRMD8	0.776757	1.06111	0.732024	0.0113048
YWHAE	2.32299	3.17383	0.73192	0.0144879
ZNF219	2.58336	3.52987	0.731857	0.00234097
CNTROB	0.853176	1.16666	0.731298	0.0038513
RPS15	52.3921	71.7541	0.730162	0.0139376
SMG9	0.565862	0.776012	0.729192	0.010386
TMEM214	4.01229	5.5167	0.727299	0.00857599
SLC35A2	0.947161	1.30492	0.725841	0.00807364
SNX21	2.0508	2.82837	0.725084	0.00805479
ECE1	0.765294	1.05617	0.724592	0.00734287
PHF23	2.69666	3.72273	0.724376	0.00229193
GOLGA3	1.04005	1.43599	0.724276	0.0158956
SHFL	0.650392	0.898657	0.723737	0.00803198
CTSH	1.32102	1.82789	0.722698	0.00535309
RPS3A	25.9214	35.9003	0.722039	0.0143533
MGAT1	2.9577	4.10321	0.720824	0.0135399
AP1S1	1.09206	1.51813	0.719344	0.0123553
SH3BP2	0.623731	0.86748	0.719015	0.00879172
ARFIP2	2.45571	3.41792	0.718481	0.013943
ARF6	10.2017	14.211	0.717874	0.00798637
SRSF9	1.67047	2.33091	0.716661	0.000321543
CAMK2N1	2.43172	3.39472	0.716323	0.0136098
GNL2	1.01772	1.42238	0.715506	0.0183681
IL17RA	0.663522	0.929666	0.713721	0.018367
MOB3A	0.653972	0.918632	0.711897	0.012004
ZBTB7B	2.8982	4.07826	0.710647	0.0167854
SRF	10.4042	14.6538	0.709997	0.0136411
TFE3	2.41035	3.39517	0.709935	0.0159435
SPEN	0.493525	0.695604	0.709491	0.0136609
PTMA	20.7558	29.2975	0.708451	0.0104876
IRF7	0.925886	1.30826	0.707721	0.0199247
BMP1	0.580651	0.821931	0.706447	0.00645298
EFNB1	2.47884	3.51161	0.705899	0.00894938
TCF3	0.445768	0.63256	0.704704	0.00448478
MAPRE1	0.769721	1.09261	0.704479	0.00995111
KANK3	1.10002	1.56742	0.701802	0.018459
TRADD	1.8443	2.63261	0.700559	0.00936809
HGS	2.34835	3.35843	0.699241	0.00922247
PUS1	0.612376	0.876709	0.698494	0.00255827
H2BC12	4.33036	6.20317	0.698089	0.0175818
RNF168	0.513246	0.735482	0.697837	0.0162961
BAX	1.23955	1.77743	0.697385	0.00634657
SNRPE	1.96703	2.82373	0.696608	0.00855427
SHC2	0.599055	0.860604	0.696086	0.0135548
GPN2	1.14189	1.64172	0.695547	0.0179813
SNHG15	1.05575	1.51894	0.695058	0.0114238
SERTAD3	3.53912	5.10209	0.693662	0.00102963
B3GALT6	2.99392	4.32192	0.692729	0.0068511
MON1B	1.34898	1.94915	0.692083	0.00764391
PLPPR2	1.24068	1.79322	0.691871	0.00487269
PALM	0.474689	0.687466	0.690491	0.0155257
GPR162	0.528215	0.765951	0.68962	0.0165431
AP5Z1	0.832446	1.21222	0.686712	0.00390852
SHMT2	4.291	6.26077	0.685378	0.00225761
SLC10A3	3.51578	5.13109	0.685191	0.0195063
PPRC1	1.33702	1.95375	0.684335	0.00372504
EXOC3L1	0.919116	1.35543	0.678099	0.0116251
RTL8B	6.67827	9.85379	0.677736	0.0186392
ASS1	0.674532	0.996181	0.677117	0.0045974
RIC8A	6.50477	9.60919	0.676932	0.0113411
IER2	2.79863	4.13434	0.676923	0.0153342
ACLY	0.666985	0.985403	0.676865	0.0155049
PLEKHG2	1.58368	2.34469	0.675432	0.00919838
LMNB2	0.798943	1.18661	0.673299	0.0143086
CALHM2	1.82418	2.72674	0.668998	0.00516895
DAXX	1.08339	1.6229	0.667563	0.00193725
LMNA	3.29835	4.94549	0.66694	0.00734218
RUSC2	0.800521	1.20543	0.664094	0.0140542
VARS1	1.50996	2.27998	0.662268	0.013523
RCC2	0.495294	0.748061	0.662104	0.0171069
LRRC8A	1.22331	1.84783	0.662023	0.00826711
LBX2-AS1	0.545915	0.824895	0.661799	0.00116737
DLG4	0.433307	0.654746	0.661793	0.00710523
APCDD1	0.641367	0.970014	0.661194	0.009141
ELOVL1	4.91781	7.44604	0.66046	0.00142518
ZYX	7.08828	10.7461	0.659616	0.0198388
ACTN4	1.88466	2.87889	0.654646	0.0101445
SLC39A7	5.23558	7.99848	0.654572	0.0063646
PARD6A	0.700195	1.07102	0.653765	0.0187404
HSPG2	4.0531	6.22894	0.650688	0.015135
KDM5C	1.88385	2.90918	0.647552	0.00889493
NACC1	1.10694	1.71635	0.644939	0.0172839
SLC35C1	1.09997	1.71692	0.640665	0.00679543
RPUSD1	1.91877	2.99945	0.639706	0.00390178
WASH9P	0.446603	0.698789	0.63911	0.010244
COL4A2	1.27389	1.99409	0.638834	0.0181493
BTBD19	1.06561	1.67191	0.637365	0.00819371
RRBP1	1.02505	1.61453	0.634893	0.00180405
TAGLN2	11.5554	18.2644	0.632671	0.0062016
LRCH4	0.621442	0.984661	0.631123	0.00870346
CCDC137	1.28907	2.04285	0.631018	0.00382717
SH3GL1	0.467056	0.741127	0.630197	0.00174325
RP11-159D12.8	0.572732	0.912026	0.627978	0.0190258
SNHG12	1.07787	1.71649	0.627951	0.0138644
SLC25A22	0.528412	0.847465	0.623521	0.00243261
ZNF513	1.99343	3.19796	0.623346	0.00184669
NIBAN2	0.645413	1.03679	0.622513	0.00294982
JPH2	3.25014	5.2388	0.620397	0.0172486
P3H1	0.665921	1.0743	0.619865	0.0170777
IL18BP	0.573365	0.92864	0.617425	0.00113774
S100A6	47.7215	77.8403	0.613069	0.0124071
ATG101	1.24756	2.03954	0.611687	0.011831
CSPG4	1.11599	1.83249	0.609	0.011094
H2BC5	0.372765	0.612532	0.608564	0.00637636
RPL41	97.3082	160.949	0.60459	0.0152903
SLC22A5	1.77559	2.94231	0.603469	0.0177104
SLC2A6	0.441617	0.732993	0.602484	0.00752858
MAPK7	1.38671	2.30466	0.6017	0.00132379
SERTAD1	2.05481	3.42317	0.600264	0.00328314
ARPC5	2.88084	4.82397	0.597192	0.0118748
AMPD2	0.695171	1.16637	0.596013	0.00343378
EIF5A	10.7404	18.0267	0.595802	0.0141306
ADGRE5	0.442118	0.745789	0.592819	0.00157719
SPATA2L	0.443577	0.74964	0.59172	0.0113847
TGFB1I1	2.10269	3.56531	0.589762	0.00925898
SHC1	3.09207	5.26771	0.586985	0.00305499
CDR2L	1.11868	1.91431	0.584377	0.00589843
CCDC85B	23.0651	40.0468	0.575954	0.0168903
SPARC	18.8265	33.1877	0.567272	0.010881
FXYD5	0.675084	1.19162	0.566529	0.0146483
LTC4S	0.810401	1.43323	0.565438	0.00577337
SFXN3	2.13413	3.82122	0.558493	0.0105972
SRPX2	0.547879	0.99218	0.552197	0.017393
FTH1	24.6486	44.9717	0.548091	0.0192298
EMP3	1.75959	3.26194	0.539432	0.0172036
EIF6	2.00704	3.75472	0.534536	0.00811245
AEN	0.763218	1.42927	0.533993	0.0159481
NMB	0.457844	0.867469	0.527793	0.0121453
TP53I11	0.668693	1.30083	0.51405	0.0108514
BCL9L	1.46631	2.8557	0.513467	0.00370478
HEYL	2.38628	4.69026	0.508774	0.00632822
LINC02846	0.464997	0.915444	0.507947	0.0121673
EMILIN1	3.95878	7.97218	0.496574	0.0132246
MYDGF	0.695604	1.42366	0.488602	0.00913723
ANXA2	2.53289	5.29643	0.478225	0.0190177
TUBB6	3.08021	6.62673	0.464816	0.0176671
PLXNA3	0.9346	2.05673	0.454411	0.000969898
PMEPA1	0.671972	1.50661	0.446016	0.011806
FSTL3	16.3665	36.7844	0.444932	0.0140904
F2R	1.23319	2.9162	0.422875	0.011196
ENC1	0.756967	1.80882	0.418486	0.0174137
SNHG25	0.607598	1.47052	0.413187	0.000440384
RCN3	0.547902	1.34106	0.408558	0.0096252
CYP1B1	0.556831	1.57064	0.354525	0.0112851
CILP	2.02403	7.32666	0.276256	0.0121091
