# Supplementary material for: ALKBH5 inhibitors as a potential treatment strategy in heart failure—inferences from gene expression profiling
Source: Front Cardiovasc Med. 2023 Jul 31;10:1194311. doi: 10.3389/fcvm.2023.1194311 (PMC10425272; doi:10.3389/fcvm.2023.1194311)
Supplement: Supplementary file 6 [file Table5.xlsx]

## Sheet: Sheet1
Supplementary Table S5: Differentially expressed genes in Group2 HF patients
Gene	Average FPKM Group2	Average FPKM Group1 & Group3	Fold Change	P
CMTM5	51.341	5.56932	9.21855	0.00206525
CRIP3	4.42284	1.10364	4.00751	3.38623e-06
RP11-395L14.18	3.55018	1.08415	3.27462	0.0040148
METTL7B	11.5923	3.7546	3.0875	0.0193236
AQP3	4.59353	1.61885	2.83753	0.00426155
DUSP13	1.56494	0.588463	2.65936	6.43811e-05
MYL4	5.28031	1.99832	2.64237	0.00280401
BEX2	1.6039	0.615304	2.60669	0.00247965
ELL2	1.98832	0.781701	2.54358	0.0169598
RNU7-160P	11.6348	4.83601	2.40587	0.0185532
RPL7AP28	1.22549	0.523647	2.34029	0.0148903
PPIAP16	1.50272	0.691237	2.17395	0.0177043
GEM	4.99106	2.30459	2.1657	0.00632747
HRAT17	4.50004	2.0997	2.14319	0.000251283
MIR331	3.11383	1.50902	2.06348	0.0169696
ATP1A2	32.895	16.8582	1.95128	0.0049836
STRIP2	1.36438	0.721665	1.89061	0.010087
PCNT	1.70165	0.904341	1.88165	0.00885076
MMP19	2.09473	1.14509	1.82932	0.0197277
RP11-703I16.1	1.38744	0.769983	1.80191	0.00946118
LZTS3	4.11762	2.32309	1.77248	0.00423941
NPY6R	28.6248	16.4022	1.74518	0.00786294
AC083843.1	2.49732	1.43454	1.74085	0.000344714
ATP1B3	1.611	0.92877	1.73455	0.0146436
RP11-513M16.8	2.65351	1.6176	1.6404	0.00388291
UNC13D	0.944587	0.576802	1.63763	0.00428476
RP11-686D22.7	1.40126	0.855953	1.63708	0.0148358
TMED10P2	0.899424	0.558554	1.61027	0.0146713
TBX3	2.67147	1.67883	1.59127	0.0102773
GPX3	124.044	78.667	1.57683	0.0122554
RP4-657E11.10	1.09274	0.695733	1.57063	0.00166782
ZNF252P	1.05648	0.678788	1.55642	0.00330474
ID2	7.27675	4.70866	1.5454	0.0180218
AC083843.4	5.81227	3.88057	1.49779	0.0185758
CUTC	0.917533	0.613968	1.49443	0.00182749
ICMT	11.244	7.56745	1.48584	0.0191689
PIK3R3	0.866065	0.584089	1.48276	0.0153331
PROX1	1.07999	0.734248	1.47087	0.0175306
PDE4DIP	5.53685	3.7725	1.46769	0.00232758
ILRUN	2.4675	1.73815	1.41961	0.00845967
MAST2	1.15159	0.817689	1.40835	0.00519232
CH17-189H20.1	3.22604	2.3156	1.39318	0.0161614
LEAP2	0.70581	0.507458	1.39087	0.00662608
IFIT5	3.14162	2.26418	1.38753	0.0191271
KAT2B	1.0565	0.767548	1.37647	0.0112
SMG7	0.701801	0.523473	1.34066	0.0117851
ENTPD6	5.51875	4.12521	1.33781	0.0140709
NNT-AS1	2.33544	1.74725	1.33664	0.0157424
CCDC127	1.56076	1.16808	1.33618	0.00173706
RAB21	4.45285	3.35977	1.32534	0.0183773
PLAGL2	1.28966	0.98867	1.30444	0.0178711
NDUFAF4	6.99902	5.37544	1.30204	0.00906491
DESI1	3.31732	2.56126	1.29519	0.0122524
DUSP3	40.1192	31.0339	1.29275	0.0159306
ZNF41	0.997942	0.779113	1.28087	0.0185911
IFT46	0.693357	0.550305	1.25995	0.00588746
ING5	0.835896	0.68741	1.21601	0.00845824
C1QBP	3.74661	4.36827	0.857686	0.0195018
MECR	0.58844	0.740827	0.794302	0.0191226
DNAJB6	1.82812	2.40329	0.760676	0.0150197
DELE1	5.38568	7.21866	0.746077	0.00987487
SMYD2	3.90349	5.65377	0.690423	0.0178932
RPL21	27.6253	41.0283	0.673322	0.0137747
HMGN2	10.8774	16.6946	0.65155	0.00828744
TSPY26P	0.452192	0.724643	0.624021	0.0189518
VWA1	1.15428	2.34344	0.492558	0.0178412
