# Supplementary material for: ALKBH5 inhibitors as a potential treatment strategy in heart failure—inferences from gene expression profiling
Source: Front Cardiovasc Med. 2023 Jul 31;10:1194311. doi: 10.3389/fcvm.2023.1194311 (PMC10425272; doi:10.3389/fcvm.2023.1194311)
Supplement: Supplementary file 7 [file Table6.xlsx]

## Sheet: Sheet1
Supplementary Table S6: Differentially expressed genes in Group3 HF patients
Gene	Average FPKM Group3	Average FPKM Group1 & Group2	Fold Change	P
GPD1	3.95769	0.733489	5.3957	0.00197134
CTC-338M12.1	4.73941	0.910922	5.20287	0.0112873
RP11-274B21.12	7.70521	2.14751	3.58798	0.007838
AC000050.1	4.91434	1.50794	3.25898	0.00913373
INHBB	2.00329	0.637496	3.14244	0.015716
TPSAB1	1.42099	0.466394	3.04675	0.00533172
SOD3	4.62642	1.61906	2.85748	0.00175691
NAPRT	1.47637	0.593799	2.48632	0.0149824
GADD45G	36.4824	14.9169	2.44571	0.0173741
RP11-47A8.5	3.23018	1.32189	2.44362	0.0058318
CITED4	7.89317	3.37182	2.34092	0.0112338
LTBP4	9.25649	3.9618	2.33643	0.0132862
APOE	6.58726	2.89026	2.27912	0.00692308
SOX17	7.40958	3.36039	2.20498	0.0114544
C8orf82	5.109	2.3286	2.19403	0.00871995
INAFM1	9.5249	4.34311	2.19311	0.0180926
SBK3	1.3777	0.630266	2.18591	0.000325382
ENDOG	2.87232	1.32001	2.17598	0.0122233
GFER	1.22865	0.572214	2.14718	0.0114959
SDR39U1	5.49895	2.62049	2.09844	0.0196995
RP5-908M14.9	0.852643	0.415076	2.05418	0.00660553
AGRN	1.47711	0.722148	2.04544	0.00856747
GAS1	4.42618	2.17523	2.03481	0.016306
ZNF579	3.4265	1.69029	2.02717	0.00442238
CISD3	4.9422	2.44209	2.02376	0.0195507
TSKU	1.12575	0.556656	2.02234	0.00401215
CST3	22.7654	11.3202	2.01104	0.000578541
B3GNT8	1.17313	0.584743	2.00624	0.0114523
DIRAS1	34.5581	17.8478	1.93627	0.0183687
LTBP3	9.09412	4.75023	1.91446	0.014277
MXRA8	5.37742	2.8331	1.89807	0.009839
CLEC11A	2.93153	1.5523	1.88851	0.0134274
SCN4B	2.1147	1.14382	1.84881	0.00314715
TNNT1	13.9346	7.59899	1.83374	0.0124888
MFSD3	7.53916	4.12334	1.82841	0.0196538
MIR3124	3.55659	1.97103	1.80443	0.0185378
TSPAN4	1.7148	0.961747	1.783	0.00162285
RASIP1	1.91566	1.07748	1.77791	0.0152494
HOXB2	0.819088	0.462971	1.7692	0.005228
NEAT1	43.509	24.7218	1.75994	0.00319512
ENGASE	4.19455	2.42445	1.73011	0.00507759
DYRK2	1.48868	0.863574	1.72386	0.00718557
LRP1	3.98045	2.31399	1.72017	0.00530881
DOK7	2.99748	1.75035	1.71251	0.0124013
DGKZ	3.27406	1.91481	1.70986	0.00611905
SLC12A7	2.13436	1.24902	1.70882	0.0156508
HSD17B8	5.02379	2.94452	1.70615	0.0131779
PIDD1	2.00043	1.17505	1.70241	0.00212047
CCDC9	2.07147	1.22144	1.69593	0.0198824
CXCL12	12.2148	7.20748	1.69474	0.0164418
CX3CL1	3.42765	2.04241	1.67823	0.00618391
NDUFA4L2	9.10249	5.44281	1.67239	5.88274e-05
PELP1	0.916624	0.558861	1.64016	0.0146525
RHOT2	19.5455	11.983	1.6311	0.0151201
VPS18	3.79874	2.33007	1.63031	0.0138056
HIC1	1.56352	0.9631	1.62342	0.0169109
LRP5	0.80421	0.496337	1.62029	0.0160775
SNHG19	3.42613	2.12396	1.61308	0.00275006
SYNPO	23.5633	14.658	1.60754	0.019552
TRIM41	4.06952	2.53781	1.60356	0.0174281
PPP1R15A	38.2596	23.9573	1.59699	0.00433997
TNKS1BP1	4.78867	3.0015	1.59543	0.00273002
ABCA2	3.52938	2.21465	1.59365	0.0151033
PLEKHG5	0.867387	0.544313	1.59355	0.00729707
NUDT18	1.55165	0.977577	1.58724	0.00577392
TAPBPL	1.37766	0.8684	1.58643	0.00715263
RRP7A	2.29302	1.44889	1.5826	0.00475254
NOTCH3	3.69257	2.3351	1.58133	0.00731717
PFKL	3.7822	2.40226	1.57443	0.00932357
TMC6	4.03961	2.56971	1.57201	0.00874928
ITM2C	2.59686	1.65573	1.56841	0.0119868
D2HGDH	1.24461	0.798206	1.55926	0.00491214
RXRB	2.27795	1.46118	1.55898	0.0104204
BCAR1	3.20877	2.06406	1.55459	0.0185727
HES4	11.8346	7.63504	1.55004	0.0147706
CLDN15	0.938638	0.607692	1.54459	0.00388782
HLA-E	13.9152	9.00945	1.54452	0.00700284
CKS1B	1.31784	0.857492	1.53686	0.0142547
TMEM161A	1.3189	0.858885	1.5356	0.0193124
PTGFRN	2.49332	1.62719	1.53229	0.0061592
FAM98C	1.96491	1.28486	1.52928	0.00690776
ZNF414	1.50378	0.989354	1.51996	0.0092777
ARMC5	1.00991	0.66537	1.51782	0.0147667
TMEM200B	0.795327	0.524903	1.51519	0.000165636
MPI	3.83287	2.53545	1.51172	0.010575
FPGS	2.57619	1.70515	1.51082	0.017391
UAP1L1	3.33734	2.21628	1.50583	0.0186022
TNRC18	0.73826	0.491221	1.50291	0.00459982
RHOB	88.9322	59.3529	1.49836	0.0178679
KRT10	4.55511	3.04276	1.49703	0.0126706
GPRC5C	1.06338	0.710731	1.49618	0.00940096
IGFBP4	12.531	8.39248	1.49312	0.0180973
IFI27	3.42952	2.30633	1.487	0.000382525
HEXIM1	7.3158	4.94053	1.48077	0.00848643
PFDN2	1.76934	1.19522	1.48035	0.0122549
TIE1	3.27513	2.21421	1.47914	0.00209827
DUS3L	2.68973	1.82515	1.4737	0.0084967
TLE5	28.9537	19.6598	1.47274	0.0182524
ABHD17A	8.364	5.68556	1.47109	0.00488888
LYL1	1.42329	0.968628	1.46939	0.0132706
PLCD3	3.457	2.35332	1.46899	0.00367977
WASH3P	1.04	0.715594	1.45334	0.0138763
SLC4A2	3.32834	2.29159	1.45242	0.0166859
TMEM132A	0.861658	0.594017	1.45056	0.0150882
SUPT5H	3.00703	2.07575	1.44865	0.0164831
BUD23	3.4705	2.40116	1.44534	0.00949064
MEPCE	5.97796	4.1413	1.4435	0.0110484
CDC42EP1	2.60427	1.80437	1.44332	0.0118894
SMIM29	5.40013	3.74661	1.44134	0.0050957
SYMPK	1.58284	1.09901	1.44024	0.00900118
PRICKLE3	1.11306	0.773714	1.4386	0.00221083
MYADM	6.31969	4.39297	1.43859	0.0145792
FANCG	0.707291	0.492985	1.43471	0.0115416
NUDT22	5.87809	4.09986	1.43373	0.00645573
MAEA	1.50464	1.04978	1.43329	0.0146586
RBM42	5.4676	3.82432	1.42969	0.0159746
PGGHG	4.58025	3.21697	1.42378	0.0160307
CXXC1	6.78642	4.7674	1.42351	0.00834976
MFN2	29.1697	20.5064	1.42247	0.0184546
EFEMP2	8.78396	6.17818	1.42177	0.0160812
MAP3K11	3.21472	2.26738	1.41782	0.0195101
INF2	1.96459	1.38568	1.41778	0.00497842
TEX264	0.761507	0.537155	1.41767	0.0112714
MIIP	1.78005	1.25597	1.41726	0.0114548
REXO1	0.934537	0.660134	1.41568	0.0160153
CCS	2.12027	1.50012	1.4134	0.0181294
ZC3H4	0.650783	0.461023	1.41161	0.0163517
EHD2	2.7475	1.94916	1.40958	0.0141444
MSTO2P	1.04558	0.743509	1.40628	0.00154167
PSMB10	1.84864	1.31658	1.40412	0.00841928
PEF1	1.5721	1.12009	1.40355	0.0118925
FLYWCH2	0.966956	0.690172	1.40104	0.00262797
C11orf95	2.72688	1.94894	1.39916	0.00627535
RAMP3	1.88358	1.34661	1.39875	0.00179857
THOC6	3.30418	2.36483	1.39722	0.0102503
ANO8	1.76412	1.26385	1.39583	0.0183746
ARFGAP1	3.82061	2.73837	1.39521	0.0171668
MINK1	1.27345	0.913049	1.39473	0.0113584
COL6A1	20.2876	14.5494	1.39439	0.0135838
NCKAP5L	1.59098	1.14114	1.39421	0.00882648
SLC12A4	6.3856	4.58904	1.39149	0.0132642
MAPK11	2.996	2.15454	1.39055	0.0026728
PRMT1	8.00629	5.76876	1.38787	0.0128754
JAG2	1.75714	1.26617	1.38776	0.0141457
TPM2	101.607	73.3858	1.38456	0.00488372
NOC4L	1.21696	0.880333	1.38238	0.0188973
EDF1	34.2893	24.8316	1.38088	0.0136654
AKT1	5.28152	3.8339	1.37758	0.0153409
TUBGCP6	2.20597	1.60375	1.37551	0.0169516
GUSB	1.23121	0.896929	1.37269	0.00307398
GSTZ1	0.821911	0.598926	1.37231	0.00977299
PMVK	3.23789	2.36354	1.36994	0.010532
TSC22D2	0.967336	0.70657	1.36906	0.0153168
NRN1	1.86017	1.3604	1.36737	0.0130002
PGAP3	0.893145	0.654121	1.36541	0.0157118
GNPTG	2.76823	2.02871	1.36452	0.006074
GUK1	13.7137	10.0545	1.36393	0.0130401
TMEM88	13.8156	10.1341	1.36329	0.0024575
PEAR1	1.87399	1.37498	1.36292	0.00330174
KIF22	1.17964	0.865793	1.3625	0.0149732
ZDHHC8	2.5978	1.90917	1.3607	0.0102351
TAF1C	5.75776	4.23847	1.35845	0.0169259
TRAF7	1.7212	1.27296	1.35213	0.0174875
GLOD4	1.17712	0.872953	1.34844	0.00755552
DPYSL2	0.862239	0.6405	1.3462	0.00567166
PARP3	3.62253	2.69215	1.34559	0.0172945
FN3KRP	1.88221	1.4006	1.34386	0.012657
RBM10	1.60062	1.19256	1.34218	0.00437608
CCDC51	1.43621	1.07123	1.34071	0.00549944
MSTO1	1.74376	1.30095	1.34037	0.0116773
CIZ1	1.78224	1.32992	1.34011	0.00627366
LCAT	5.54638	4.13975	1.33979	0.00809607
STAT5A	0.954971	0.713101	1.33918	0.0187763
GRAMD1A	0.754013	0.56401	1.33688	0.0131915
SPRYD3	5.82955	4.36922	1.33423	0.0161447
HAUS5	0.774458	0.582865	1.32871	0.0106262
PCED1A	3.20506	2.41421	1.32758	0.00907047
C20orf27	0.782125	0.590761	1.32393	0.00697498
TMEM185A	0.661235	0.4997	1.32326	0.00873222
ZNF688	2.81121	2.12652	1.32198	0.0168516
SLC15A3	0.902015	0.684855	1.31709	0.0046427
TOLLIP	1.56367	1.18737	1.31692	0.0164222
NAIF1	0.96443	0.733355	1.31509	0.0177627
PHLDB1	4.81761	3.66744	1.31362	0.0122001
FBLIM1	2.55477	1.95569	1.30633	0.0187943
ALKBH4	0.737428	0.565332	1.30442	0.00963492
MRGBP	2.61582	2.00816	1.3026	0.0142853
ZNF408	1.51015	1.16606	1.29509	0.0066077
CDK9	6.98196	5.40864	1.29089	0.0164512
ZNF319	1.92632	1.49332	1.28996	0.0127045
MYO1C	12.9831	10.0819	1.28777	0.0175841
EML3	3.12258	2.43653	1.28157	0.0110138
LLGL1	1.12536	0.878875	1.28045	0.0142737
INPP5E	2.53131	1.97933	1.27887	0.0179463
SYDE1	3.4569	2.71368	1.27388	0.0050698
DCAF15	2.39496	1.88332	1.27167	0.0122744
SNX33	1.88746	1.48846	1.26807	0.0148816
AKIRIN2	1.79557	1.41623	1.26785	0.0184855
KCTD5	0.690277	0.544509	1.26771	0.016568
CAD	0.667378	0.526893	1.26663	0.0186092
CSK	1.15362	0.913014	1.26353	0.0145803
CCDC22	1.22104	0.967037	1.26266	0.00630312
PISD	0.679484	0.538873	1.26094	0.0119443
MAGOH	1.54563	1.22717	1.2595	0.0173437
MAPK3	4.17027	3.31744	1.25707	0.0128174
PRPS1	1.3063	1.04283	1.25265	0.0189442
MFNG	0.741319	0.594672	1.2466	0.00652782
MOCS1	1.29657	1.04042	1.2462	0.0117306
CC2D1A	1.34674	1.0809	1.24594	0.0111364
CCDC71	2.69191	2.17736	1.23632	0.0067306
WDTC1	1.56022	1.26217	1.23614	0.0105356
ARL16	4.48149	3.63956	1.23133	0.0164524
DPAGT1	1.39995	1.15835	1.20858	0.0197369
DAZAP1	4.41486	3.65759	1.20704	0.00610068
FAM193B	1.36431	1.16915	1.16692	0.0183118
PMPCB	2.19837	2.5994	0.845724	0.0106161
MRPL44	1.63028	1.93249	0.843615	0.0140487
GRSF1	4.53661	5.42234	0.836652	0.0198939
MRPL50	2.41184	2.88796	0.835135	0.0112059
ATXN7L3B	7.28444	8.72376	0.835012	0.00182047
MICU2	0.706689	0.848678	0.832693	0.0137627
CIAO1	10.1088	12.1641	0.831035	0.011017
LUC7L3	3.26636	3.93294	0.830513	0.0182449
UBQLN2	10.3252	12.4464	0.82958	0.0124618
UBE2R2	0.52568	0.636095	0.826418	0.0112876
MKRN2	1.43091	1.74179	0.821519	0.00674003
SPG11	0.499639	0.60986	0.819268	0.0174179
FXR1	1.31649	1.6188	0.813251	0.00514157
ARIH1	0.504263	0.620178	0.813093	0.0101868
COG1	1.9404	2.38671	0.813	0.0191236
LYRM1	1.41975	1.74763	0.812383	0.0190308
GPBP1L1	1.21638	1.49955	0.811165	0.00251414
OGA	4.85246	5.98318	0.811017	0.0103971
WAC	1.1655	1.44453	0.806833	0.0190398
ZNF271P	0.835633	1.03707	0.805765	0.0147877
DENND5A	1.07445	1.33603	0.804208	0.00224962
AP2B1	0.51971	0.648025	0.801991	0.00900837
CSDE1	20.3067	25.3203	0.80199	0.00661265
ACSL3	0.663046	0.828243	0.800545	0.0102383
FMR1	0.857967	1.0759	0.797443	0.0123695
ZNF638	0.544819	0.683708	0.79686	0.0033177
FASTKD2	1.78302	2.23764	0.79683	0.0173904
SPIN1	0.573725	0.721457	0.79523	0.0184133
KAT7	0.926446	1.16574	0.794727	0.00364056
PTGES3	4.15479	5.23579	0.793536	0.0191602
TXNL1	1.36476	1.72178	0.792644	0.0116001
CIBAR1	0.626322	0.790367	0.792444	0.0138733
ELP2	1.00969	1.27502	0.791902	0.00371759
SLC25A36	2.56675	3.2542	0.788749	0.0112929
LZIC	1.43099	1.81834	0.786974	0.01342
TOP2B	1.62251	2.06503	0.785708	0.0130169
KHDC4	1.78875	2.2806	0.784334	0.00719773
LNPEP	0.816412	1.04453	0.781609	0.0181652
ZNF528	0.718335	0.919409	0.781301	0.0158922
GID4	0.76144	0.975205	0.7808	0.0116567
C17orf80	0.78112	1.00101	0.780333	0.0173238
MRPS27	0.737434	0.945406	0.780018	0.00690677
ORC2	0.443111	0.568817	0.779005	0.0080432
DCAF6	1.52246	1.95463	0.778898	0.00988091
PCID2	1.53593	1.97337	0.778329	0.00537389
UBE4B	0.494324	0.636331	0.776836	0.0192577
ZFAND1	0.55114	0.710619	0.775577	0.00985378
FAM120A	1.21298	1.56701	0.774075	0.0104745
ISCA1	3.3183	4.28727	0.77399	0.0115834
SCO1	1.38569	1.79358	0.772583	0.00866416
HSPD1	5.2082	6.75888	0.770571	0.00911553
MAT2B	3.05961	3.97824	0.769087	0.00642946
PPM1A	1.84706	2.40863	0.766851	0.0137537
TCAIM	0.514701	0.672634	0.765202	0.00988891
QKI	1.95746	2.55965	0.764738	0.0109387
NDUFAF7	0.934013	1.22162	0.76457	0.00311818
ELP1	0.700642	0.91663	0.764367	0.00611312
TMEM69	2.82547	3.70818	0.761955	0.0150578
ZNF283	0.406526	0.533681	0.76174	0.0141303
ZFC3H1	0.463771	0.60924	0.76123	0.00803219
MARCHF7	1.27302	1.67298	0.760933	0.00495416
FBXO21	1.10069	1.44764	0.760333	0.0172672
HEXB	0.827787	1.0909	0.758812	0.0138042
PPP3CB	1.22009	1.60796	0.75878	0.00299991
RHOT1	0.449985	0.593289	0.758459	0.0101785
GZF1	2.59062	3.41963	0.757572	0.00968151
TMEM38B	0.461844	0.610895	0.756012	0.0185132
STT3B	1.12235	1.48773	0.754404	0.0140334
TCAF1	0.511244	0.678965	0.752975	0.00370539
CKAP5	0.631715	0.841914	0.750332	0.00260526
CLCN3	0.690399	0.920971	0.749642	0.012706
RDH14	3.04075	4.06137	0.748701	0.0187908
GFM2	0.778518	1.04093	0.747908	0.0112796
RBM18	1.46983	1.9715	0.745538	0.00939687
MAGI2-AS3	2.11941	2.84399	0.745224	0.00890969
ZNF594	0.478725	0.642951	0.744575	0.0184385
CAPRIN2	0.638754	0.858753	0.743816	0.00931844
LYRM2	0.524214	0.705505	0.743035	0.0116003
NKAPD1	2.05314	2.76475	0.742612	0.00761782
AIMP1	1.12055	1.50896	0.742601	0.0143995
MED21	0.625719	0.84378	0.741566	0.00240706
LINC01963	2.51703	3.4053	0.739151	0.0105889
SCRN3	0.960426	1.30032	0.73861	0.0122342
SAR1B	1.34111	1.81685	0.738155	0.0150796
SLC30A9	0.844406	1.14398	0.738127	0.00600088
NR2C1	0.601755	0.815568	0.737835	0.00769753
IGIP	4.43829	6.01597	0.737751	0.00899355
TBC1D4	0.633653	0.859003	0.737661	0.0188557
MIOS	0.531156	0.720126	0.737588	0.0151573
NCBP1	0.817737	1.10942	0.737085	0.0110156
ZFP3	0.824979	1.12349	0.734303	0.00721455
CCNI	7.30446	9.96591	0.732944	0.00308592
RCBTB1	0.613393	0.837128	0.732735	0.0103685
HSDL1	1.08471	1.48329	0.731286	0.0101343
TPT1	119.008	162.776	0.731113	0.017178
BTBD3	0.672711	0.920658	0.730685	0.00460305
MXI1	0.792054	1.08481	0.730128	0.0142886
MMUT	1.62133	2.2228	0.72941	0.00956973
USP28	1.63814	2.24632	0.729256	0.0168864
ETFRF1	2.16162	2.96647	0.728684	0.0129188
ZNF260	0.667926	0.916635	0.728671	0.00796384
DHTKD1	0.715207	0.982315	0.728083	0.0120009
MTUS1	1.07026	1.47863	0.723815	0.0104707
CAMK2D	0.674963	0.934017	0.722645	0.00763199
RAD21	2.0159	2.79093	0.722304	0.00325238
PTCD3	2.59904	3.60193	0.721567	0.00418831
ZNF639	1.26266	1.75313	0.720234	0.00595097
FBXO3	1.63992	2.28236	0.718518	0.00499128
OGT	3.09779	4.31176	0.718452	0.0112975
CTC-444N24.11	8.92618	12.429	0.718171	0.00535267
GJA3	0.88444	1.23227	0.717732	0.00817186
MATR3	3.08843	4.30618	0.717209	0.00307414
ZNF776	1.01083	1.41016	0.716822	0.00244797
LMO7	1.46305	2.04579	0.715148	6.04082e-05
TMEM164	0.436211	0.610034	0.715061	0.00966511
WWP1	0.736829	1.03205	0.713947	0.0136702
ELK4	0.971837	1.3615	0.713801	0.0140706
SMPX	6.37841	8.95801	0.712034	0.00999604
CCDC117	0.89269	1.25563	0.710953	0.0189434
NEU3	0.66622	0.939775	0.708914	0.017269
GATAD1	1.32428	1.87309	0.707002	0.0147308
MKKS	0.675929	0.958541	0.705164	0.0177738
VPS35	2.8976	4.13012	0.701579	0.0168004
NFIL3	1.43789	2.04984	0.701464	0.0112766
SCOC	0.560219	0.799251	0.70093	0.00562283
OTUD6B-AS1	3.80835	5.43996	0.700069	0.00369547
TTC32	1.22307	1.7477	0.699818	0.017842
FBXL5	1.09359	1.56556	0.698529	0.00271656
SKP1	5.06106	7.26917	0.696236	0.00432413
SCYL2	0.467534	0.673609	0.694074	0.0120342
DNAJC15	0.591311	0.852125	0.693926	0.0106003
PCM1	1.13704	1.64125	0.692786	0.00273261
TMEM167A	2.24688	3.25271	0.690771	0.0156038
GAB1	0.389447	0.563807	0.690746	0.00585147
NHLRC2	1.18287	1.71472	0.68983	0.0163072
TAPT1	0.423585	0.617182	0.686322	0.00299174
EPM2AIP1	6.13154	8.95934	0.684374	0.00932352
TMEM67	0.460102	0.675651	0.680975	0.00707632
UBFD1	3.32537	4.89702	0.679059	0.00359579
PRKAA2	1.81371	2.67265	0.678618	0.0035988
PITPNB	0.602853	0.890064	0.677314	0.00571383
USP13	0.82803	1.22598	0.675401	0.00704809
PAPOLA	1.75109	2.59853	0.673876	0.0038729
COPS2	1.37641	2.04549	0.672896	0.0119403
DCLRE1A	0.425704	0.637222	0.668063	0.0051993
BCO2	1.63684	2.45379	0.667064	0.0105029
NIPSNAP3B	1.82397	2.74123	0.665385	0.00719024
RP11-274B21.10	0.69449	1.04413	0.665134	0.0118855
PLCXD3	0.647942	0.974234	0.665079	0.0158447
ZNF518B	1.14361	1.72155	0.66429	0.0101444
RP11-730A19.9	2.49485	3.76738	0.662225	0.00593199
SVIP	0.971845	1.47907	0.657063	0.00303029
EIF1B	53.0791	80.9547	0.655664	0.00351492
CCNG1	5.64457	8.61051	0.655544	0.0151523
P4HA1	0.527956	0.807468	0.653842	0.00413267
B3GALNT1	1.93632	2.96742	0.652525	0.00893247
ORMDL1	1.88755	2.91273	0.648036	0.0173031
FANCF	1.73801	2.70144	0.643364	0.012936
RP11-517B11.7	0.445165	0.694453	0.641029	0.00502547
SORBS2	2.76119	4.3249	0.63844	0.00742761
CIBAR1P1	0.572963	0.897864	0.63814	0.00638018
PKP2	3.74594	5.87073	0.63807	0.00667141
SETDB2	0.411156	0.645188	0.637266	0.00254199
RMND5A	1.807	2.83864	0.636574	0.000276544
RP11-395I6.3	0.849207	1.33899	0.634214	0.0151802
ZNF302	4.57898	7.25292	0.631328	0.001106
MOSPD1	0.722415	1.15218	0.626999	0.00415289
CPVL	0.374619	0.602193	0.622092	0.00125471
AP1S2	3.27928	5.2723	0.621983	0.00483979
PREPL	0.747002	1.20604	0.619385	0.00380948
OXCT1	1.77659	2.88579	0.615635	0.00176375
UBXN2B	0.511961	0.832855	0.614706	0.00118482
SIPA1L2	0.462567	0.759719	0.608866	0.00237016
PARM1	0.882349	1.45015	0.608455	0.00313109
DSC2	0.653386	1.07588	0.607305	0.00202578
PTGES3P3	0.828171	1.37409	0.602706	0.0167709
RP11-722E23.2	0.74084	1.24637	0.594398	0.0143151
AMD1	2.97884	5.06128	0.588555	0.0109541
PHF20L1	0.682883	1.1694	0.583962	0.0147275
TSLP	0.6192	1.06146	0.583346	0.0150826
TACR2	0.699548	1.20756	0.579309	0.00947715
PM20D2	0.912448	1.68291	0.542187	0.0046833
ENPP4	1.80099	3.40832	0.52841	0.0155751
KCNA4	0.499483	0.963153	0.518592	0.0188127
PPP1R3A	0.324998	0.63173	0.514457	0.00876427
BVES	2.1795	4.28722	0.508371	0.0117798
GOLGA8B	0.319261	0.6398	0.499002	0.00383011
RP5-890E16.5	0.772197	1.5803	0.488641	0.0160389
NEK7	1.62475	3.39769	0.478194	0.00786414
LINC00622	0.458425	1.06244	0.431485	0.00183142
RP11-131L12.3	0.470014	1.10121	0.426816	0.00810153
RP11-17E13.2	0.377165	0.958697	0.393414	0.0104442
RP11-731J8.2	0.187322	0.691936	0.270721	0.000198083
