# Supplementary material for: ALKBH5 inhibitors as a potential treatment strategy in heart failure—inferences from gene expression profiling
Source: Front Cardiovasc Med. 2023 Jul 31;10:1194311. doi: 10.3389/fcvm.2023.1194311 (PMC10425272; doi:10.3389/fcvm.2023.1194311)
Supplement: Supplementary file 8 [file Table7.xlsx]

## Sheet: cardio_platelet_genes
	Platelets activation (FPKM)					Epigenetics (FPKM)
Samples	CAP1	DGKD	F2R	FAM3C	GNG12	ALKBH5	VIRMA	KMT2E	HDAC2	KDM4B	H2AW	H2BC8	H3C1	MTHFR	CMBL	ALKBH5
norm1	2.16057	1.32939	0.88476	0.81291	0.260964	6.45807	0.608551	0.345153	0.612492	0.471068	11.5017	1.23888	0.155876	2.22664	2.49833	4.43446
norm2	1.97273	0.646571	0.338477	0.717981	0.277917	8.35515	0.570025	0.303176	0.607138	0.64006	17.2523	1.13458	0.175696	1.96734	2.82156	4.62219
norm3	3.32097	0.775963	1.03917	1.10625	0.382088	7.28802	0.636396	0.341131	0.687625	0.552794	9.68277	1.45601	0.43967	2.66519	2.64441	4.73966
norm4	2.82731	1.91764	0.531507	0.923498	0.233803	5.72808	0.253738	0.264641	0.340871	0.655274	14.9071	1.28571	0	2.4845	0.988898	4.46443
norm5	2.55318	1.98492	0.97266	1.08249	0.292676	4.93407	0.376961	0.258511	0.415225	0.658594	5.22137	0.270788	0	3.11547	1.0019	4.17964
norm6	3.00484	1.0566	0.885429	1.18237	0.242724	5.83064	0.364945	0.349836	0.275945	0.873561	11.9321	2.47879	0	5.26012	1.49288	4.86552
norm7	2.71431	0.733017	1.56033	1.52057	0.715352	7.47424	0.680324	0.428411	0.79247	0.556066	10.4989	0.892065	0	3.85454	2.38696	5.53519
norm8	3.2682	1.26333	3.78926	1.38655	0.760116	4.22474	0.762288	0.437148	0.783345	0.541411	4.71944	2.17042	0.782565	2.79707	1.90685	3.11036
norm9	2.90603	0.555228	1.99017	1.28986	0.693257	4.83327	0.724585	0.52577	0.622518	0.685722	6.91657	0.788878	0.183243	2.45369	2.39055	3.6444
norm10	2.63909	0.954443	4.1374	1.49457	0.612953	6.24296	0.712948	0.46237	0.719716	0.46344	13.9027	3.58573	1.99735	3.23771	2.01587	4.25206
norm11	3.16377	0.756617	3.08263	1.68602	0.802539	7.03672	0.876516	0.539408	1.11129	0.429354	5.72695	2.22756	0	2.75376	2.36942	5.59158
norm12	2.74571	0.792353	1.15898	1.22855	0.652822	6.17383	0.586536	0.453663	0.820453	0.545149	5.88392	3.23099	2.84567	3.02305	2.28579	4.3501
norm13	3.05893	0.808118	2.0548	1.4485	0.506807	6.33409	0.6541	0.544278	0.872658	0.725204	7.08965	1.89218	2.25894	3.47394	2.91272	3.99588
norm14	2.95995	0.969037	1.5067	1.33551	0.461365	6.49468	0.612176	0.352776	0.695071	0.501692	14.5515	2.71813	0.810657	3.71681	2.54265	4.52307
norm15	2.59864	0.612041	2.61727	1.29156	0.902892	6.03797	0.633796	0.585053	0.859725	0.58726	6.77069	3.53133	0.994056	2.03486	2.62446	4.69971
card1	2.60606	0.792117	1.20963	1.75656	0.649593	7.4918	0.633449	0.275116	0.903876	0.461868	9.37417	1.07489	0.477327	2.95895	2.55444	4.77416
card2	2.30388	1.1989	1.62341	1.89306	0.551612	7.07237	0.656105	0.415859	0.860793	0.390536	8.27104	1.05768	0.0998082	2.63136	2.11023	4.93493
card3	5.38214	0.724081	8.66756	1.90577	0.813569	6.67152	0.659186	0.299635	0.963113	0.354245	7.24084	1.54704	0.718704	1.69273	1.78116	4.77395
card4	2.34651	1.60429	1.84947	1.79284	0.956673	6.19466	0.925724	0.4278	1.00206	0.303459	5.36848	0.844637	0	1.89042	1.92833	4.24109
card5	3.00647	0.959278	2.54543	1.17622	0.414749	5.89891	0.468594	0.243429	0.455084	0.476552	6.7557	1.1079	0.386019	3.13541	1.01535	4.93872
card6	1.4412	1.14369	0.725214	0.791932	0.258658	6.92918	0.317751	0.259678	0.332839	0.612925	10.3253	1.25505	0	2.93435	1.06197	5.42161
card7	3.24912	1.36399	2.71787	1.27962	0.438885	6.55652	0.572205	0.566493	0.439873	0.814219	17.2904	1.00351	0.159489	2.98166	1.57852	5.27485
card8	3.19417	0.832837	2.33091	2.24213	0.867294	6.27524	0.797442	0.510905	1.04896	0.44276	5.48173	0.420825	0	2.15877	2.71161	5.06883
card9	3.14512	1.1721	1.77112	1.48861	0.782788	6.5794	0.799037	0.502082	0.816272	0.497668	9.85439	1.55236	0.0868079	2.36731	2.39162	4.97476
card10	2.69346	0.894222	0.904186	1.80711	0.616054	7.34128	0.737452	0.459238	0.929193	0.439748	10.4732	0.794362	0	2.87086	3.14468	4.97175
card11	2.2903	0.740563	1.42335	1.39985	0.595919	7.31639	0.681097	0.486609	0.755441	0.473413	8.7885	0.594049	0.0944127	2.12824	2.15489	5.35991
card12	4.67573	2.25487	3.18586	1.55371	1.68127	7.98617	0.895674	0.713816	1.01008	0.404945	2.01907	1.06308	0	1.70917	1.09953	6.49233
card13	6.39127	4.2817	4.39268	2.44758	2.37323	6.45404	0.978292	0.906833	1.1156	0.397537	1.20244	2.85819	0.156924	1.93594	0.256366	4.95281
card14	3.20379	1.58477	2.10614	1.7026	1.71318	6.87072	0.765223	0.663471	0.877712	0.348017	2.86157	1.03628	0.173846	2.77938	0.907183	5.30418
card15	6.09937	2.49381	4.05237	1.66759	1.51622	7.9038	0.945123	0.684971	0.927173	0.411846	7.51196	1.54394	0.827166	2.64395	0.89453	6.92086
card16	6.6484	1.81327	3.83998	2.40039	1.79328	6.02959	1.09754	0.645096	0.960115	0.333226	2.26005	0.542955	0	1.93784	0.473046	4.98312
card17	4.10686	1.42919	1.4753	1.59094	0.930624	5.43422	0.631963	0.371903	0.771321	0.409051	8.09561	0.497192	0	2.74059	1.66561	4.09414
card18	4.44916	0.603698	2.45577	1.53902	0.601011	6.55488	0.712013	0.412961	0.865739	0.57593	10.9091	1.4508	0.423964	1.77634	2.28858	3.32314
card19	8.36442	4.25129	6.59904	1.91293	1.40875	6.35381	1.04591	0.803918	1.14192	0.391819	1.16921	0.682166	0.158456	1.71412	0.816819	5.15997
